# Supplementary material for: SLC38A2 and glutamine signalling in cDC1s dictate anti-tumour immunity
Source: Nature. 2023 Jul 5;620(7972):200–8. doi: 10.1038/s41586-023-06299-8 (PMC10396969; doi:10.1038/s41586-023-06299-8)
Supplement: Supplementary file 3 — List of substrate specificities, direction of transport and tissue expression of reported glutamine transporters. This file contains the literature-curated information regarding the substrate specificity, direction of transport and tissue expression of the individual glutamine transporters indicated. [file 41586_2023_6299_MOESM3_ESM.xlsx]

## Sheet: Supplementary Table 1
Supplementary Table 1. Substrate specificity, direction of transport and tissue expression of reported glutamine transporters.
Glutamine transporter	Substrate specificity	Direction of glutamine flux	Tissue expression
SLC1A5	Ala, Ser, Cys, Thr, Gln, Asn	Influx or efflux	Intestine, kidney, lung, testis, skeletal muscle and adipose tissue
SLC6A14	Neutral and basic amino acids	Influx	Lung, trachea, salivary gland, intestinal tract and pituitary
SLC6A19	Neutral amino acids	Influx	Small intestine and kidney
SLC7A5	Leu, Hys, Met, Ile, Val, Phe, Tyr, Trp, Gln	Influx or efflux	Ubiquitous
SLC7A7	Lys, Arg, Orn, Hys, Met, Leu, Ala, Cys, Gln	Influx	Absorptive epithelial cells of the intestine and kidney
SLC7A8	Neutral amino acids	Efflux	Absorptive epithelial cells of the intestine and kidney
SLC7A9	Cys, dibasic and neutral amino acids	Efflux	Absorptive epithelial cells of the intestine, kidney and placenta
SLC38A1	Gly, Ala, Ser, Cys, Gln, Asn, His, Met, Thr, Pro, Tyr, Val	Influx	Ubiquitous
SLC38A2	Gly, Pro, Ala, Ser, Cys, Gln, Asn, His, Met	Influx	Ubiquitousl
SLC38A3	Gln, Asn, His	Influx or efflux	Liver, brain, retina and pancreas
SLC38A5	Gln, Asn, His, Ser, Gly	Influx or efflux	Intestinal tract, kidney, retina, lung and cervix
SLC38A7	Gln, Asn, His, Ser, Ala	Influx	Neurons
SLC38A8	Gln, Ala, Arg, His, Asp	Influx	Neurons
