# Supplementary material for: SLC38A2 and glutamine signalling in cDC1s dictate anti-tumour immunity
Source: Nature. 2023 Jul 5;620(7972):200–8. doi: 10.1038/s41586-023-06299-8 (PMC10396969; doi:10.1038/s41586-023-06299-8)
Supplement: Supplementary file 4 — Gene set enrichment analysis of KEGG, HALLMARK, and putative TFEB gene signatures in transcriptomes of FLCN-deficient versus wild-type cDC1s. This file contains the complete lists of enriched or downregulated (based on FDR < 0.25) signatures from gene set enrichment analysis (GSEA) of transcriptomes from FLCN-deficient versus wild-type cDC1s (a–d). The individual tabs show upregulated (a, c) or downregulated (b, d) signatures from KEGG (a, b) or HALLMARK combined with putative TFEB gene targets (c, d). Signatures are ranked by NES (normalized enrichment score). FDR q-val., false discovery rate q-value. KEGG and HALLMARK signatures are from the Molecular Signatures Database and the TFEB gene targets are curated from a published paper (see Methods). [file 41586_2023_6299_MOESM4_ESM.xlsx]

## Sheet: Supplementary Table 2a
Supplementary Table 2a. KEGG pathways upregulated in FLCN-deficient versus WT cDC1 (FDR < 0.25).
NAME	NES	FDR q-val
KEGG_LYSOSOME	2.65667	<0.001
KEGG_GLYCOSAMINOGLYCAN_DEGRADATION	2.11302	0.00133895
KEGG_OTHER_GLYCAN_DEGRADATION	2.12421	0.00164905
KEGG_SPHINGOLIPID_METABOLISM	1.90995	0.0141825
KEGG_AMINO_SUGAR_AND_NUCLEOTIDE_SUGAR_METABOLISM	1.80162	0.0424428
KEGG_GLYCOSYLPHOSPHATIDYLINOSITOL_GPI_ANCHOR_BIOSYNTHESIS	1.80426	0.0490885
KEGG_PPAR_SIGNALING_PATHWAY	1.77362	0.0505071
KEGG_METABOLISM_OF_XENOBIOTICS_BY_CYTOCHROME_P450	1.7143	0.0824052
KEGG_ANTIGEN_PROCESSING_AND_PRESENTATION	1.67509	0.103359
KEGG_N_GLYCAN_BIOSYNTHESIS	1.66167	0.10367
KEGG_GLYCOSPHINGOLIPID_BIOSYNTHESIS_GLOBO_SERIES	1.60408	0.119814
KEGG_VIBRIO_CHOLERAE_INFECTION	1.6111	0.120786
KEGG_OXIDATIVE_PHOSPHORYLATION	1.61138	0.130712
KEGG_ETHER_LIPID_METABOLISM	1.62126	0.132535
KEGG_RIBOFLAVIN_METABOLISM	1.57265	0.141617
KEGG_GLYCEROPHOSPHOLIPID_METABOLISM	1.55346	0.15325
KEGG_BLADDER_CANCER	1.53297	0.165409
KEGG_GLYCEROLIPID_METABOLISM	1.50889	0.176423
KEGG_GLYCOSPHINGOLIPID_BIOSYNTHESIS_GANGLIO_SERIES	1.50111	0.177282
KEGG_GLYCOSPHINGOLIPID_BIOSYNTHESIS_LACTO_AND_NEOLACTO_SERIES	1.51154	0.182747
KEGG_DRUG_METABOLISM_CYTOCHROME_P450	1.47931	0.19484
KEGG_COMPLEMENT_AND_COAGULATION_CASCADES	1.4508	0.225807

## Sheet: Supplementary Table 2b
Supplementary Table 2b. KEGG pathways downregulated in FLCN-deficient versus WT cDC1 (FDR < 0.25).
NAME	NES	FDR q-val
KEGG_NOD_LIKE_RECEPTOR_SIGNALING_PATHWAY	-1.91447	0.0461336
KEGG_TYPE_II_DIABETES_MELLITUS	-1.88696	0.0352738
KEGG_CHEMOKINE_SIGNALING_PATHWAY	-1.87494	0.0288875
KEGG_RIBOSOME	-1.85733	0.025916
KEGG_DILATED_CARDIOMYOPATHY	-1.76212	0.0627281
KEGG_HYPERTROPHIC_CARDIOMYOPATHY_HCM	-1.73679	0.070457
KEGG_ADIPOCYTOKINE_SIGNALING_PATHWAY	-1.71771	0.0715196
KEGG_JAK_STAT_SIGNALING_PATHWAY	-1.69541	0.0792332
KEGG_ALLOGRAFT_REJECTION	-1.65005	0.10426
KEGG_TASTE_TRANSDUCTION	-1.60705	0.132775
KEGG_CARDIAC_MUSCLE_CONTRACTION	-1.59155	0.136769
KEGG_PRION_DISEASES	-1.58945	0.127716
KEGG_CYTOKINE_CYTOKINE_RECEPTOR_INTERACTION	-1.54015	0.172723
KEGG_RIG_I_LIKE_RECEPTOR_SIGNALING_PATHWAY	-1.53483	0.167494
KEGG_ARRHYTHMOGENIC_RIGHT_VENTRICULAR_CARDIOMYOPATHY_ARVC	-1.52563	0.16777
KEGG_TOLL_LIKE_RECEPTOR_SIGNALING_PATHWAY	-1.52022	0.162713
KEGG_LEUKOCYTE_TRANSENDOTHELIAL_MIGRATION	-1.51904	0.154825
KEGG_CYTOSOLIC_DNA_SENSING_PATHWAY	-1.49075	0.176369
KEGG_NATURAL_KILLER_CELL_MEDIATED_CYTOTOXICITY	-1.47592	0.183346
KEGG_VASCULAR_SMOOTH_MUSCLE_CONTRACTION	-1.45742	0.197497
KEGG_SMALL_CELL_LUNG_CANCER	-1.43512	0.219627
KEGG_MAPK_SIGNALING_PATHWAY	-1.41512	0.241437
KEGG_INSULIN_SIGNALING_PATHWAY	-1.4112	0.236645
KEGG_LEISHMANIA_INFECTION	-1.41051	0.227608
KEGG_MATURITY_ONSET_DIABETES_OF_THE_YOUNG	-1.40863	0.221308
KEGG_PROGESTERONE_MEDIATED_OOCYTE_MATURATION	-1.39821	0.228371
KEGG_FC_GAMMA_R_MEDIATED_PHAGOCYTOSIS	-1.39278	0.227192
KEGG_B_CELL_RECEPTOR_SIGNALING_PATHWAY	-1.39013	0.22391

## Sheet: Supplementary Table 2c
Supplementary Table 2c. Hallmark gene pathways combined with putative TFEB target genes upregulated in FLCN-deficient versus WT cDC1 (FDR < 0.25).
NAME	NES	FDR q-val
PALMERI_ET.AL.PUTATIVE_TFEB_TARGET_GENES	2.47127	<0.001
HALLMARK_UV_RESPONSE_DN	1.82796	0.00701909
HALLMARK_COMPLEMENT	1.78847	0.00885344
HALLMARK_PROTEIN_SECRETION	1.61572	0.0501085
HALLMARK_KRAS_SIGNALING_UP	1.59659	0.0478955
HALLMARK_ADIPOGENESIS	1.59286	0.0409848
HALLMARK_HEME_METABOLISM	1.54817	0.0589253
HALLMARK_CHOLESTEROL_HOMEOSTASIS	1.50503	0.0787807
HALLMARK_OXIDATIVE_PHOSPHORYLATION	1.50307	0.0716848
HALLMARK_COAGULATION	1.46853	0.0848857
HALLMARK_HYPOXIA	1.46608	0.0789704
HALLMARK_APOPTOSIS	1.35687	0.176641
HALLMARK_XENOBIOTIC_METABOLISM	1.34074	0.185155
HALLMARK_ESTROGEN_RESPONSE_LATE	1.29418	0.241446
HALLMARK_REACTIVE_OXYGEN_SPECIES_PATHWAY	1.29019	0.232065

## Sheet: Supplementary Table 2d
Supplementary Table 2d. Hallmark gene signatures combined with putative TFEB target genes downregulated in FLCN-deficient versus WT cDC1 (FDR < 0.25).
NAME	NES	FDR q-val
HALLMARK_KRAS_SIGNALING_DN	-1.82192	0.00355678
HALLMARK_TNFA_SIGNALING_VIA_NFKB	-1.77558	0.00246126
HALLMARK_APICAL_JUNCTION	-1.59216	0.0164761
HALLMARK_ALLOGRAFT_REJECTION	-1.53375	0.0193122
HALLMARK_IL6_JAK_STAT3_SIGNALING	-1.52325	0.0167856
HALLMARK_INTERFERON_GAMMA_RESPONSE	-1.27334	0.131456
HALLMARK_PI3K_AKT_MTOR_SIGNALING	-1.26	0.124154
HALLMARK_WNT_BETA_CATENIN_SIGNALING	-1.178	0.20381
