# Supplementary material for: SLC38A2 and glutamine signalling in cDC1s dictate anti-tumour immunity
Source: Nature. 2023 Jul 5;620(7972):200–8. doi: 10.1038/s41586-023-06299-8 (PMC10396969; doi:10.1038/s41586-023-06299-8)
Supplement: Supplementary file 5 — Source Data Fig. 1 [file 41586_2023_6299_MOESM5_ESM.xlsx]

## Sheet: Figure 1a
Figure 1a
Gln (mM)			Paired t-test			Glucose (mM)			Paired t-test
Plasma	TIF		P value			Plasma	TIF		P value
0.43544	0.15142		0.0174			9.63228	2.76117		0.0036
0.523945	0.37411					15.8638	3.20222
0.381195	0.1971					13.4167	2.47661
0.45257	0.07148					12.4137	2.47661

## Sheet: Figure 1b
Figure 1b
	Tumour size (×102 mm3)																	Two-way ANOVA			Tumour weight (g)			Unpaired t-test
Days after inoculation	PBS								Gln									P value			PBS	Gln		P value
6	0.274622	0.17038	0.399322	0.247826	0.314606	0.28137	0.232705	0.441053	0.168954	0.335025	0.28862	0.349011	0.253239	0.147839	0.663142	0.517298		0.0001			0.619	0.16		0.007
8	0.540251	0.272934	0.638332	0.441078	1.07119	0.685057	0.709484	0.934074	0.240751	0.661596	0.521662	0.534927	0.359703	0.614357	1.60192	0.873925					0.601	0.56
10	1.06633	0.597816	0.614064	0.612182	2.03115	0.919184	1.01569	0.949021	0.439442	0.861814	0.919637	0.653043	0.368733	0.598694	2.67327	1.34293					0.441	0.258
12	1.49439	0.935163	0.682025	0.66789	3.18809	1.59942	0.890863	1.15276	0.738366	0.841246	0.97277	0.787475	0.422034	0.817961	1.74378	0.818941					0.29	0.249
14	1.14647	1.11962	0.467516	0.387729	3.04645	1.86674	1.76538	1.55003	1.0462	0.578887	1.24138	0.644296	0.755094	0.658907	1.10138	1.94363					1.271	0.09
16	1.25225	1.04698	0.596219	0.374135	3.91333	2.41778	2.32639	2.11384	1.64298	0.5758	1.54865	0.460316	1.05389	0.743671	1.31844	1.40554					1.018	0.308
18	1.51406	1.6303	0.802081	0.490044	5.15182	3.18378	2.85459	2.76791	1.83723	0.662692	1.59269	0.390255	1.36925	1.01088	1.47329	2.24173					1.091	0.803
20	2.15055	2.15671	1.50559	1.02136	6.97849	4.75128	4.31087	3.92308	2.05124	0.745477	1.77622	0.228102	1.77078	1.2367	1.55471	3.21682					0.98	0
22	3.35705	2.86741	2.3317	1.62523	10.7352	7.61502	6.3073	7.00507	2.34907	0.868341	2.08651	0.0285128	2.76281	2.00509	1.67729	4.96981
24	4.95591	3.74826	3.41532	2.42938	15.607	11.4721	8.79019	11.3134	2.67317	1.00388	2.42191	0	4.08185	3.03976	1.80597	7.76259

## Sheet: Figure 1c
Figure 1c
	Tumour size (×102 mm3)																					Two-way ANOVA			Tumour weight (g)			Unpaired t-test
Days after inoculation	PBS										Gln											P value			PBS	Gln		P value
6	0.20715	0.246168	0.00523	0.106612	0.306098	0.182095	0.00523	0.303534	0.105247	0.210225	0.139684	0.0879051	0.204409	0.00523	0.139154	0.048435	0.00523	0.04184	0.0896227	0.04184		< 0.0001			0.676	0.074		0.0081
8	0.200313	0.4152	0.114899	0.178188	0.292965	0.220288	0.0762461	0.475777	0.111513	0.126611	0.136381	0.123204	0.120586	0.103931	0.119408	0.143778	0.102942	0.171101	0.0705071	0.11506					0.639	0.008
10	0.491628	0.802525	0.286263	0.524353	1.24682	0.494483	0.197272	1.3533	0.224814	0.221183	0.395859	0.284587	0.147595	0.174272	0.362664	0.0696003	0.137643	0.362494	0.323734	0.29705					0.47	0.47
12	0.786087	1.35432	0.578649	1.01595	1.72774	1.11844	0.272031	2.76223	0.30804	0.314758	0.687044	0.315037	0.271048	0.223285	0.654844	0.191203	0.11448	0.558082	0.222461	0.348218					0.819	0.155
14	1.33986	1.37719	1.25628	2.00523	3.27908	1.97187	0.598283	6.89143	1.04161	1.16345	1.30652	0.37852	0.322458	0.80725	1.39663	0.25299	0.118933	1.10611	0.593341	0.846625					0.796	0.366
16	2.80603	3.50082	2.60217	3.82402	6.23416	2.847	1.14253	11.4901	2.05212	3.18061	2.02077	1.23632	0.541131	1.51722	2.53477	0.668058	0.123864	2.3463	0.909619	1.71028					0.6	0.653
18	5.57588	6.93725	5.17578	7.89693	8.90393	4.9756	2.04119	15.8191	3.67855	5.673	4.63987	1.33317	0.963788	2.87514	4.44246	1.04008	0.168145	3.55971	1.61914	2.62139					0.195	0.151
																									0.408	0.068
																									0.527	0.324
																									0.849	0.693

## Sheet: Figure 1d
Figure 1d
Rag1–/– mice	Tumour size (×102 mm3)															Two-way ANOVA
Days after inoculation	PBS							Gln								P value
6	0.0827033	0.186063	0.19152	0.185383	0.112598	0.154304	0.067525	0.115613	0.465633	0.267069	0.128879	0.179536	0.155894	0.300807		0.9865
8	0.108768	0.38265	0.430552	0.335409	0.30549	0.363101	0.0945962	0.232638	0.973189	0.479768	0.269234	0.267069	0.29033	0.599838
10	0.163468	0.511369	0.943741	0.475509	0.420161	0.479768	0.144474	0.294566	1.40842	0.726927	0.404325	0.359102	0.268046	0.759121
12	0.511369	1.09347	1.75875	0.619245	0.610458	0.677371	0.387444	0.430819	3.06433	1.02571	0.533723	0.609885	0.353452	1.02485
14	0.672824	1.56921	4.23993	1.2476	0.999613	1.15283	0.535426	1.14007	5.99918	1.50432	0.819792	0.907783	0.626856	2.19666
16	1.47444	4.01697	6.28432	2.23755	2.65416	2.48239	0.408475	1.77838	6.28601	2.34688	1.87732	1.34735	0.668786	3.65458
18	3.64518	6.8825	9.77222	4.04244	8.78472	3.80495	0.50171	3.7699	9.81798	5.84198	4.38202	3.30605	1.23258	5.12957

## Sheet: Figure 1e
Figure 1e
	Tumour size (×102 mm3)
Days after inoculation	PBS													Gln													Anti-PD-1													Gln + anti-PD-1
6	1.09754	1.2926	0.589039	0.728832	1.08751	1.6669	1.21936	0.656627	0.578396	2.16522	0.867594	1.1743	1.28691	0.224236	0.496139	0.515511	0.4184	0.72902	1.2048	0.522671	1.15527	0.541535	1.36131	0.293555	0.578396	0.778627	0.549024	0.752534	0.479711	0.638646	0.325484	1.7672	0.870141	1.3075	0.727843	0.954349	0.404415	0.910846	1.10183	1.11721	0.209697	0.254178	0.58122	0.589207	0.442835	0.498189	0.804897	1.06105	0.91525
8	1.95811	2.74897	0.852134	1.6203	0.968559	1.27812	1.83877	1.2629	1.14695	3.4801	1.61525	1.80986	1.45132	0.360457	1.08449	0.701155	0.413207	0.849875	1.89849	0.72527	1.82975	1.11054	1.7502	0.442835	0.520134	0.5661	1.17841	1.2651	1.01985	0.947509	0.228718	2.4326	1.8924	2.18468	0.925537	0.970458	0.885334	1.24549	1.43093	1.11546	0.202662	0.385158	0.849875	0.526515	0.692975	0.698895	1.18998	1.11546	1.58343
10	2.10874	2.29584	1.05481	1.56568	1.4567	1.58343	2.37785	1.51306	1.20157	5.54202	3.17898	2.44254	2.54937	0.264915	1.45442	1.1506	0.343088	1.49532	1.09016	0.676956	1.50624	1.3084	2.20033	0.21783	0.719125	0.554547	0.728016	2.08231	1.3285	1.02837	0.216119	1.78433	2.70464	2.25936	1.39337	0.951734	1.20467	1.61995	1.9702	1.37641	0.113015	0.384405	1.38718	0.509067	1.36226	0.719125	1.90989	1.16368	1.92202
12	2.9133	3.7666	1.30591	2.34653	2.11932	2.41488	2.9631	2.5647	1.40118	7.08011	4.31764	3.14939	4.22952	0.277901	2.5627	1.30751	0.630801	2.85362	2.82947	1.39411	2.29743	1.5776	3.50083	0.145917	1.00254	0.917604	0.71128	2.3664	1.81376	1.02024	0.180937	2.21853	4.05983	2.87052	1.78958	1.34348	1.51306	2.17391	2.46672	0.86648	0.129537	0.609227	1.45839	0.322194	1.83795	0.560876	2.76536	1.50297	2.14187
14	2.92621	4.51521	2.15114	2.92645	2.32605	3.20664	4.60681	3.12152	2.22321	11.2185	6.92	4.98986	7.2497	0.377606	3.72765	1.23035	0.735045	3.46572	2.13104	1.94608	3.94611	2.16188	4.46615	0.0980625	1.87187	1.12968	1.0273	3.28059	2.11476	1.28148	0.378255	1.54147	4.64801	2.37122	2.39916	1.77697	1.74906	2.57736	2.46672	0.580248	0	0.562769	1.45839	0.247881	2.10915	0.567016	2.87236	1.31156	2.4771
16	3.00512	5.81528	2.58532	3.62502	2.48069	4.0353	7.47978	4.50368	3.28436	16.0237	11.8129	8.56259	10.6169	0.562664	4.76409	1.21621	1.00664	4.29312	1.61862	3.09364	6.39718	3.08826	6.60811	0	2.88365	1.39244	1.52733	5.14458	2.70464	1.58389	0.520134	1.55725	5.9622	2.3157	3.52517	2.33501	2.42553	3.17365	2.5398	0.400953	0	0.527498	1.45839	0.180937	2.91669	0.608667	3.13674	1.22005	3.76984
18	3.79648	8.51536	5.719	3.86633	4.37427	5.87678	10.5386	6.70251	4.80608	23.9714	15.776	11.6697	15.2859	0.562664	5.48474	1.17074	1.17074	6.82466	1.58155	4.38326	10.9546	4.2363	9.05274	0	3.7261	2.35626	1.61602	4.59808	3.19876	1.80593	0.869289	1.20238	4.70436	2.66281	3.90348	3.47141	3.45989	3.08826	1.26581	0.366016	0	0.438023	1.14851	0.0936588	2.4771	0.326148	3.32523	1.28434	3.38677
20														0.734941	11.6765	0.961651	2.42553	10.0724	0.991294	7.6358	14.2425	6.80397	13.7065	0	6.75789	3.62753	2.8933	5.10121	6.24955	3.03578	1.99891	1.43528	5.62564	4.09622	4.47094	4.29726	5.36379	5.32427	1.05907	0.430471	0	0.325348	0.666825	0	2.34114	0.550719	3.54268	1.1045	2.73594
22														1.51107	14.8688	1.40118	3.62215	12.1761	0.719125	11.8275	14.4642	9.35986	20.3184	0	9.10963	5.71336	3.35714	5.84118	7.12809	3.27049	2.48191	1.06755	6.36631	5.73032	5.20557	6.52284	7.1841	6.81666	0.413207	0.256296	0	0.202401	0.445512	0	1.8964	0.20351	3.56866	0.897813	3.11829
	Survival (%)					Log-rank (Mantel-Cox) test
Days after inoculation	PBS	Gln	Anti-PD-1	Gln + anti-PD-1		P value
16	1					0.0005	PBS vs. Gln
16	1					< 0.0001	PBS vs. anti-PD-1
16	1					0.0002	Gln vs. Gln + anti-PD-1
16	1					0.0004	Anti-PD-1 vs. Gln + anti-PD-1
18	1
18	1
20	1	1
20	1	1
20	1
22	1	1	1
24	1	1	1
24	1	1	1
24	1	1	1
24		1
26		1	1
26			1
26			1
26			1
26			1
27		1	1
28		1
30				1
34		1		1
34				1
36		1	1	1
40			1
50		0	0	0
50				0
50				0
50				0
50				0
50				0
50				0
50				0
1 = Dead
0 = Alive
[truncated: 4 more columns]

## Sheet: Figure 1f
Figure 1f
	Tumour size (×102 mm3)																																										Two-way ANOVA
Days after inoculation	PBS										Gln										OT-I										Gln + OT-I												P value
10	0.445512	0.465956	0.70605	0.56131	0.720971	0.531201	0.652976	0.453734	0.487175	0.627861	0.550719	0.470512	0.506264	0.56131	0.37656	0.272065	0.614546	0.437516	0.448373	0.546765	0.542267	0.646972	0.589207	0.666825	0.550719	0.870141	0.6276	0.564401	0.619734	0.577633	0.540128	0.540128	0.531441	0.512524	0.45206	0.332126	0.470512	0.502854	0.617642	0.75835			< 0.0001	PBS vs. Gln
12	1.12149	0.95492	1.45305	0.578396	1.02044	1.3285	1.09234	1.02835	0.464173	1.05562	0.806089	0.778627	0.7322	0.806089	0.433609	0.205037	0.823537	0.53664	0.602496	0.638646	0.575467	0.949245	0.949245	1.14809	0.707368	1.30775	1.34698	0.749522	0.849875	1.13848	0.14121	0.777806	0.650696	0.542267	0.343088	0.531865	0.646972	0.540128	0.677808	1.24265			< 0.0001	PBS vs. OT-I
14	1.4075	1.22005	2.52027	0.951274	2.11476	2.95101	2.11932	1.8909	0.464173	1.68586	0.816194	1.48048	1.43229	1.20499	0.666825	0.395623	1.45839	0.635419	0.627861	0.991294	0.793318	1.09234	1.18616	1.4401	0.951274	1.34926	1.69038	0.635419	1.40118	1.4121	0.127554	1.26656	0.608667	0.415822	0.454503	0.502854	0.849875	0.60076	0.644336	1.61306			< 0.0001	Gln vs. Gln + OT-I
16	2.38331	2.66019	4.59082	1.99891	4.06151	5.57541	4.02449	3.48149	0.577653	2.87236	1.99891	2.10141	3.09853	1.8964	1.43528	0.564401	1.992	1.26148	0.866773	1.83124	0.917604	1.24549	1.47812	1.90168	1.28666	1.9246	2.4771	0.778627	1.61911	1.94863	0	1.48048	0.715762	0.564401	0.626596	0.614546	1.12149	0.516389	0.86648	2.05016			0.0002	OT-I vs. Gln + OT-I
18	5.24718	5.22464	9.28948	3.54268	9.80831	10.2424	7.05171	8.83598	0.915041	5.55012	2.94582	4.60374	5.97534	3.1912	2.08765	0.960793	3.50577	1.9246	1.47812	3.21331	1.5036	2.37708	2.87236	2.64769	1.9422	3.03556	3.96911	1.02835	2.2161	2.88381	0	2.03342	0.910846	0.8227	0.854038	0.70605	1.7542	0.728319	1.20206	3.1129
20	8.46306	11.3118	15.6626	7.45652	18.2195	19.3603	14.9662	14.9938	1.60666	9.39411	6.08204	9.39411	13.3493	6.63099	3.97698	1.54917	6.38078	2.57372	1.81376	7.58079	2.11476	3.68149	4.28765	3.85425	2.87859	5.88142	6.64036	1.49955	3.36196	5.52249	0	3.47638	1.34926	1.01954	1.43229	0.862657	2.30455	0.848515	2.12079	4.73654
22											14.2743	24.0394	21.7376	15.7862	7.13732	2.41668	12.551	4.5288	2.97028	15.5966	3.30565	6.52955	6.93419	7.60454	5.20557	8.78418	10.2424	1.83124	6.88015	9.75822	0	6.04787	2.5117	1.26656	2.57736	0.897813	4.11693	1.52468	3.21646	9.28948

## Sheet: Figure 1g
Figure 1g
	Tumour size (×102 mm3)														Two-way ANOVA
Days after rechallenge	Naïve mice					Gln + anti-PD-1									P value
6	0.415157	0.571995	0.51664	0.508356	0.199341	0	0	0	0	0	0	0	0		< 0.0001
8	0.763664	0.752534	0.910846	0.749522	0.476584	0	0	0	0	0	0	0	0
10	1.20499	1.17529	1.56887	1.52468	0.73538	0	0	0	0	0	0	0	0
12	1.87077	2.43457	2.56772	2.5117	0.918472	0	0	0	0	0	0	0	0
14	2.44968	3.00071	3.43859	3.68149	1.30677	0	0	0	0	0	0	0	0
16	3.76984	4.86013	5.5438	5.8766	1.52639	0	0	0	0	0	0	0	0
18	5.88142	6.6421	8.01382	8.88744	1.87077	0	0	0	0	0	0	0	0
20	8.66281	10.0983	10.5417	10.7052	2.91669	0	0	0	0	0	0	0	0
22	13.249	15.4497	13.9162	16.3245	4.07111	0	0	0	0	0	0	0	0

## Sheet: Figure 1h
Figure 1h
	Cells among CD45+ cells (%)													Unpaired t-test
	PBS							Gln						P value
CD8+	1.97	1.73	3.8	2.84	2.23	3.2	3.83	11.7	5.59	6.89	9.7	12.6		0.0003
CD4+Foxp3−	0.53958	0.47187	0.64791	0.5075	0.46556	0.60021	0.72853	0.85968	0.8339	0.86508	0.75072	1.8717		0.0255
CD4+Foxp3+	3.35869	2.72208	2.46644	2.9855	1.58414	1.86238	3.32926	3.10838	2.263	4.46424	3.15537	3.2028		0.176
	Cells (×105)/g of tumour													Unpaired t-test
	PBS							Gln						P value
CD8+	1.18824	2.01521	1.36771	2.66577	2.4709	2.85069	2.70635	7.58741	3.31058	4.78977	7.09424	9.33985		0.0011
CD4+Foxp3−	0.325458	0.549663	0.233198	0.476365	0.515852	0.534691	0.514793	0.50913	0.579709	0.632689	0.634609	1.38741		0.0656
CD4+Foxp3+	2.02586	3.17084	0.887728	2.80234	1.75527	1.65908	2.35252	1.84088	1.57319	3.26499	2.66734	2.3741		0.5692

## Sheet: Figure 1j
Figure 1j
IFNg+ among CD8+ T cells (%)													Unpaired t-test
PBS							Gln						P value
69.7	70.1	74.3	79.2	77.1	79.9	79.5	78.4	82.9	84.4	85.5	87.9		0.0066
TNFa+ among CD8+ T cells (%)													Unpaired t-test
PBS							Gln						P value
28.5	28.1	27	34.3	33.4	37	38.7	67.2	35.3	40.9	57.5	66.4		0.0047
Granzyme B+ among CD8+ T cells (%)													Unpaired t-test
PBS							Gln						P value
22.4	24.4	24.9	31.6	30.8	29.6	29.3	33.9	31.2	46.3	48.5	28.5		0.0244
IFNg+CD8+ T cells (x 105)/g of tumour													Unpaired t-test
PBS							Gln						P value
0.73185	0.69399	0.64641	1.06128	0.40092	0.95081	1.26405	1.87376	1.83209	3.43508	3.3003	4.00824		0.0003
TNFa+CD8+ T cells (x 105)/g of tumour													Unpaired t-test
PBS							Gln						P value
0.29925	0.27819	0.2349	0.45962	0.17368	0.4403	0.61533	1.60608	0.78013	1.66463	2.2195	3.02784		0.0008
Granzyme B+CD8+ T cells (x 105)/g of tumour													Unpaired t-test
PBS							Gln						P value
0.2352	0.24156	0.21663	0.42344	0.16016	0.35224	0.46587	0.81021	0.68952	1.88441	1.8721	1.2996		0.0009

## Sheet: Figure 1k
Figure 1k
	Cells among CD8+ T cells (%)													Unpaired t-test
	PBS							Gln						P value
TIM-3+TCF1−	83	70.7	73.8	76.2	80.8	62.3	73.9	78.5	85.5	82.4	84.5	83.4		0.0261
TIM-3−TCF1+	15.8	25.9	22.6	21.6	17.4	34.6	22.7	16.8	10.5	14.8	10.9	13.8		0.009
	Cells (×105)/g of tumour													Unpaired t-test
	PBS							Gln						P value
TIM-3+TCF1−	0.986243	1.42475	1.00937	2.03132	1.99648	1.77598	1.99999	5.95612	2.83054	3.94677	5.99463	7.78944		0.0006
TIM-3−TCF1+	0.187743	0.521939	0.309102	0.575806	0.429936	0.986337	0.614341	1.27469	0.347611	0.708887	0.773272	1.2889		0.0851

[truncated: 2 more sheets: Figure 1l, Figure 1m]
