# Supplementary material for: SLC38A2 and glutamine signalling in cDC1s dictate anti-tumour immunity
Source: Nature. 2023 Jul 5;620(7972):200–8. doi: 10.1038/s41586-023-06299-8 (PMC10396969; doi:10.1038/s41586-023-06299-8)
Supplement: Supplementary file 6 — Source Data Fig. 2 [file 41586_2023_6299_MOESM6_ESM.xlsx]

## Sheet: Figure 2a
Figure 2a
[3H] TdR uptake (×105)
+AA	−His	−Ile	−Leu	−Lys	−Met	−Phe	−Thr	−Trp	−Val	−Ala	−Gly	−Arg	−Asn	−Asp	−Cys	−Glu	−Gln	−Pro	−Ser	−Tyr
1.34539	1.27985	0.830364	0.801066	1.00538	1.02234	0.799524	0.938303	1.03776	0.684645	0.65833	0.8575	0.79864	0.18454	0.85399	0.57398	1.22613	0.03851	1.11293	0.89391	1.24417
1.30684	1.21509	1.5127	1.36621	1.26829	0.854265	1.17808	1.53968	1.50653	1.23051	0.94477	1.06697	0.5621	0.21509	0.98119	0.5112	0.96561	0.02003	1.10596	0.77548	1.13488
1.2706	1.11563	1.15418	0.872768	0.825738	0.818028	1.13953	0.932906	0.992273	0.888188	0.92258	1.00852	0.94835	0.11994	1.03377	0.45411	1.3576	0.02823	1.28911	0.67687	0.95362
0.972998	0.829593	0.999212	1.16729	1.0925	1.28063	1.35079	1.24362	0.878165	1.07862	0.82374	1.2947	0.96765	0.22637	0.48081	0.65061	1.60963	0.03562	1.25327	0.67231	0.84015

## Sheet: Figure 2b
Figure 2b
[3H] TdR uptake (×105)
+AA	−His	−Ile	−Leu	−Lys	−Met	−Phe	−Thr	−Trp	−Val	−Ala	−Gly	−Arg	−Asn	−Asp	−Cys	−Glu	−Gln	−Pro	−Ser	−Tyr
0.906955	0.971784	0.599608	0.77755	0.672034	0.998029	1.07171	0.387569	0.930092	0.675865	0.64437	0.73161	0.73657	0.06681	0.57021	0.23453	0.40206	0.0213	0.7646	0.69085	0.79486
0.822954	0.842835	0.588408	0.829023	0.825968	0.685377	0.666742	0.584831	0.960075	0.668416	0.94062	0.90558	0.56163	0.12444	0.57772	0.45871	0.59588	0.03271	0.65891	0.6897	1.01046
1.10874	0.700864	0.650772	0.733045	0.826812	0.560984	0.847712	0.671069	1.01766	0.677526	1.22852	0.81374	0.71751	0.28036	0.64397	0.62241	0.74806	0.0433	0.96836	0.71381	0.94136
0.962459	0.941814	0.950335	0.74044	1.09742	0.474424	0.718415	0.731638	0.915824	0.885626	0.82506	0.93221	0.86306	0.29318	0.76266	0.58703	0.71882	0.14502	1.07449	1.04171	1.15136

## Sheet: Figure 2c
Figure 2c
	[3H] TdR uptake (×105)									Unpaired t-test
Gln (mM)	Fresh medium				MC38 supernatant					P value
0.3	5.32288	4.96395	5.05516	4.78573	1.20875	0.80617	1.28886	0.94652		<0.0001
0.6	5.76527	4.76072	5.15973	5.47463	1.87638	1.30841	1.4138	1.73109		<0.0001
2	5.2536	4.92458	4.31173	4.7807	5.76527	4.76072	5.15973	5.47463		0.1556

## Sheet: Figure 2d
Figure 2d
[3H] TdR uptake (×105)
		MC38 supernatant
FM	Sup	+His	+Ile	+Leu	+Lys	+Met	+Phe	+Thr	+Trp	+Val	+Ala	+Gly	+Arg	+Asn	+Asp	+Cys	+Glu	+Gln	+Pro	+Ser	+Tyr
2.862	0.4617	0.4942	0.7166	0.5554	0.3394	0.2257	0.4022	0.5399	0.4345	0.5571	0.4422	0.2655	0.3946	1.0289	0.6872	0.7054	0.9538	3.5415	1.0073	1.1659	1.003
2.55	0.5309	0.4105	0.7951	0.4134	0.4538	0.9411	0.9593	0.978	0.5364	0.5151	0.4846	0.3616	0.9066	0.3023	0.7054	0.4311	0.5048	2.3107	0.6561	0.3666	0.7385
3.1971	0.6285	1.0035	0.6818	0.8149	0.4081	0.7973	0.5943	0.1956	0.5502	0.7079	0.6801	0.5605	0.5823	0.5683	0.4998	0.3029	0.5139	2.3456	0.4586	0.5796	0.9747
2.3948	1.1397	0.3063	0.5225	0.2528	0.8181	0.4572	1.058	0.3925	0.9705	0.7899	0.7634	0.7606	0.9059	0.9131	0.3748	0.2801	0.8033	2.6687	0.3652	0.2519	0.3071

## Sheet: Figure 2e
Figure 2e
	Relative CD86 MFI										Relative MHC-II MFI
Gln (mM)	2 mM			0.6 mM				Unpaired t-test		Gln (mM)	2 mM			0.6 mM				Unpaired t-test
BMDC alone	0.18094	0.223044	0.213687	0.197993	0.188637	0.193164		P value		BMDC alone	0.975043	1.19726	1.19385	1.08513	1.00718	0.96547		P value
MC38 cells:BMDCs = 1:4	1.00747	0.99253	1	0.454991	0.407304	0.676662		0.0042		MC38 cells:BMDC = 1:4	0.94359	1.05641	1	0.539487	0.773333	0.827775		0.0384

## Sheet: Figure 2h
Figure 2h
	Tumour size (×102 mm3)
Days after inoculation	sgNTC										sgSlc38a2											Two-way ANOVA
6	0.259858	0.252009	0.172724	0.230374	0.136894	0.293728	0.166425	0.348007	0.127342	0.218821	0.155069	0.14539	0.328168	0.135055	0.349011	0.154294	0.321332	0.654837	0.343318	0.2736		P value
8	0.529219	0.47189	0.355605	0.582275	0.250504	0.390534	0.364688	0.620699	0.284008	0.370945	0.253547	0.199076	0.353917	0.18925	0.246786	0.203084	0.401246	0.773237	0.423176	0.316643		< 0.0001
10	1.05781	0.846009	0.637896	1.02393	0.548788	0.784787	0.59851	1.05293	0.580929	0.678306	0.407133	0.276217	0.381697	0.287818	0.41754	0.249257	0.550836	1.05374	0.554363	0.46342
12	1.47844	1.1995	0.86594	1.40556	0.949377	1.66663	1.27433	1.89941	1.59261	1.68227	0.449593	0.459792	0.345964	0.506048	0.490808	0.304653	0.732104	1.24973	0.63453	0.563523
14	3.10295	3.22866	1.18231	1.77211	0.758761	2.66512	2.55712	3.04775	3.25624	2.73451	0.700566	0.778245	0.559332	0.799184	0.710089	0.486785	0.859842	1.62828	0.79345	0.788428
16	4.78775	5.07233	1.64802	2.89789	0.867794	4.36908	3.27699	5.57354	5.88242	3.83358	1.03743	1.00751	0.67125	0.991115	0.756723	0.592458	1.03244	2.04562	1.09697	0.911337
18	7.06803	7.40333	2.15521	4.31216	0.904162	6.08412	5.13608	8.10419	9.71254	6.64009	1.10337	1.35616	0.775211	1.55057	1.33814	0.817884	1.34735	2.98269	1.62895	1.15379

## Sheet: Figure 2i
Figure 2i
	Cells (×105)/g of tumour															Unpaired t-test
	sgNTC							sgSlc38a2								P value
CD8+	1.1615	1.2019	1.6498	0.8569	0.5628	1.3939	1.3022	3.4722	2.5816	1.6112	2.142	1.798	1.43	1.4186		0.0137
CD4+Foxp3−	0.405479	0.494617	0.446045	0.207673	0.092736	0.409558	0.21726	0.31752	0.392963	0.454798	0.616284	0.553276	0.205709	0.463501		0.203
CD4+Foxp3+	1.40529	1.79649	1.15906	0.550954	0.4032	1.03045	0.970428	1.23515	1.44025	0.959496	2.58515	1.99851	0.848549	0.49751		0.344

## Sheet: Figure 2j
Figure 2j
IFNg+ among CD8+ T cells (%)													Unpaired t-test
sgNTC						sgSlc38a2							P value
61.3	67.7	70.4	67.3	70.4	69.4	78.1	81.2	77.1	70.6	81.1	77.2		0.0009
TNFa+ among CD8+ T cells (%)													Unpaired t-test
sgNTC						sgSlc38a2							P value
28.8	24.5	25.5	25.4	29.4	26.8	40.7	41.9	40.5	26.4	33.6	48.4		0.0041
Granzyme B+ among CD8+ T cells (%)													Unpaired t-test
sgNTC						sgSlc38a2							P value
2.77	6.9	7.24	8.64	4.67	7.15	10.5	9.5	7.41	9.64	9.51	6.05		0.0443

## Sheet: Figure 2k
Figure 2k
Batf3−/− mice	Tumour size (×102 mm3)
Days after inoculation	sgNTC										sgSlc38a2											Two-way ANOVA
7	1.07119	1.009	0.619063	0.593023	0.543148	0.496978	1.3845	0.628423	1.32094	0.385791	0.806103	1.10462	0.765479	0.269371	1.01515	0.465363	0.858324	0.50092	0.26643	0.314771		P value
9	3.28216	2.28117	1.58345	1.42185	1.62086	1.37696	2.96948	1.25422	2.71233	1.30688	1.98548	3.03791	2.01164	0.661204	2.89404	0.818866	1.69084	1.2182	0.537392	1.20657		0.983
11	7.83133	3.66127	3.79468	4.00371	3.29633	2.86385	1.62361	2.49354	3.52436	2.04502	4.65213	3.91734	3.37429	1.1381	6.66738	1.56095	3.14937	1.62361	1.56591	1.55264
13	10.3267	7.01125	8.02028	5.68044	6.86299	3.64338	11.0518	5.03101	7.92276	5.16609	8.31893	7.64471	7.40153	1.87921	16.4242	2.24444	6.6413	3.46441	2.29735	3.61492
15	11.8388	11.6987	12.1479	11.1362	10.264	8.0225	20.6966	10.2721	14.3824	7.64905	13.9223	16.0864	12.0717	3.81104	24.7121	4.81354	13.9073	7.08454	4.35387	6.16935

## Sheet: Figure 2l
Figure 2l
cDC1 + OT-I
[3H] TdR uptake (×105)																	Unpaired t-test
WT								Slc38a2ΔDC									P value
3.98554	4.06124	4.06248	4.29998	2.81321	3.4253	3.45973	3.12768	0.74456	1.12321	1.07889	0.47097	1.53278	1.45876	1.79252	1.57129		< 0.0001
cDC1 + OT-II
[3H] TdR uptake (×105)																	Unpaired t-test
WT								Slc38a2ΔDC									P value
2.02007	1.83287	1.93486	1.45815	1.9723	1.90858	1.71746	1.86514	0.95082	0.88318	0.86833	0.93684	1.29354	1.21306	1.03138	1.09496		< 0.0001

[truncated: 7 more sheets: Figure 2m, Figure 2n, Figure 2o, Figure 2p, Figure 2q, Figure 2r, Figure 2s]
