# Supplementary material for: SLC38A2 and glutamine signalling in cDC1s dictate anti-tumour immunity
Source: Nature. 2023 Jul 5;620(7972):200–8. doi: 10.1038/s41586-023-06299-8 (PMC10396969; doi:10.1038/s41586-023-06299-8)
Supplement: Supplementary file 7 — Source Data Fig. 3 [file 41586_2023_6299_MOESM7_ESM.xlsx]

## Sheet: Figure 3c
Figure 3c
cDC1 + OT-1
[3H] TdR uptake (×105)																			Unpaired t-test
WT									FlcnΔDC										P value
2.28415	2.05186	1.92365	1.66618	1.59321	1.88866	2.47548	2.44224	2.28222	0.34648	0.31947	0.68789	0.77652	0.82453	0.37277	0.4955	0.54546	0.86202		< 0.0001

## Sheet: Figure 3d
Figure 3d
cDC2 + OT-II
[3H] TdR uptake (×105)																	Unpaired t-test
WT								FlcnΔDC									P value
1.29012	1.56131	1.40431	1.36791	1.37059	1.48667	1.42787	1.48083	1.45245	1.67628	1.27748	1.43946	1.28532	1.65307	1.39025	1.59836		0.4592

## Sheet: Figure 3e
Figure 3e
HKLM-OVA/OT-I
	[3H] TdR uptake (×104)													Unpaired t-test
	WT						FlcnΔDC							P value
cDC1	7.4768	5.5355	8.9514	11.0012	7.9617	7.0243	1.1295	1.3816	2.8584	1.9065	1.732	1.9684		< 0.0001
cDC2	0.8623	0.7245	2.1537	1.4341	1.2975	0.8434	0.6302	0.6185	1.1343	1.2277	1.7165	0.8558		0.5127

## Sheet: Figure 3f
Figure 3f
CFSElow OT-I cells (%)																									One-way ANOVA
Batf3−/−:WT						Batf3−/−:FlcnΔDC						WT complete						FlcnΔDC complete							P value
75.3	72	64.2	58.9	68.6	62.5	51	55.8	45.9	39.4	31.9	50.8	66.8	77.7	71.8	81.8	71.5	68.8	45.6	32.6	30.6	52.9	21.7	69		0.012	Batf3−/−:WT vs. Batf3−/−:FlcnΔDC
																									0.9268	Batf3−/−:FlcnΔDC vs. FlcnΔDC complete
																									0.0003	WT complete vs. FlcnΔDC complete

## Sheet: Figure 3g
Figure 3g																									WT vs. FlcnΔDC	0.0003
	Tumour size (×102 mm3)												Two-way ANOVA
Day after inoculation	WT						FlcnΔDC						P value
6	0.519964	0.144644	0.0052	0.437465	0.119858	0.178796	0.456703	0.477845	0.349825	0.619138	0.657237		< 0.0001
8	0.757187	0.237273	0.204285	0.761358	0.766879	0.579599	1.21475	1.25623	1.13003	2.18628	1.47513
10	1.54045	0.506955	0.313703	1.28988	1.30876	1.00186	1.64122	2.35193	2.05712	3.63444	2.39695
12	2.65809	1.17505	0.817807	2.79891	2.52008	1.80714	3.1611	3.77063	4.28633	6.676	4.626
14	3.69408	1.51827	1.08858	4.71008	3.91021	2.91494	4.8896	6.16005	6.74976	8.64207	7.9306
16	3.83316	2.73128	1.55149	6.69121	6.77486	4.05844	7.87005	9.36586	11.9341	12.2747	12.1573
18	4.68708	3.68361	1.83655	9.46597	8.82463	5.28941	12.0504	13.0519	15.5188	17.4499	17.6448
20	6.34621	6.175	2.40176	16.3107	15.1861	6.69866	17.9674	20.3348	27.607	24.8696	26.6604

## Sheet: Figure 3h
Figure 3h
	Tumour size (×102 mm3)																			Two-way ANOVA
Day after inoculation	WT										Xcr1Cre/+Flcnfl/fl									P value
6	0.735045	0.444832	0.395623	0.67809	0.46024	0.360457	0.435162	0.334103	0.509067	0.496139	0.665533	0.915041	0.473843	0.332293	0.497765	0.590446	0.345964	0.465763		< 0.0001
8	0.911416	0.593082	0.464173	1.4567	0.919225	0.457165	0.690648	0.424383	0.75835	1.03328	0.8434	1.30388	0.745275	0.6799	0.985552	0.761781	0.823725	0.934873
10	1.47902	1.05999	0.623866	2.5117	1.27442	0.919225	1.16449	0.951567	1.36226	1.3428	1.83124	1.73733	1.32334	1.14359	1.92202	1.24646	1.4475	1.81376
12	2.48049	1.53741	0.692975	2.87859	1.53741	1.04307	1.6495	1.22603	1.55684	2.14604	2.80939	2.95101	2.24098	1.6403	3.36525	2.14187	2.52145	2.87236
14	2.99102	2.65835	0.816194	3.75206	2.73594	1.82255	2.74897	1.9246	2.40572	3.28436	5.03714	5.17358	4.07734	2.47118	5.48474	4.07111	4.61757	4.32103
16	3.56692	3.72107	1.26495	6.16588	4.1961	2.77918	3.57958	2.64387	3.17984	4.81448	8.03694	7.14583	6.84469	4.41758	8.64584	5.76777	7.70507	7.30515
18	4.49048	5.12335	1.8177	8.87759	6.20237	4.15652	5.36379	3.55866	4.33362	6.82612	13.3731	11.3965	11.4731	7.48478	13.1038	14.0116	9.7247	12.2716

## Sheet: Figure 3i
Figure 3i
	Tumour size (×102 mm3)																																		Two-way ANOVA
Day after inoculation	WT + PBS								WT + Gln								FlcnΔDC + PBS								FlcnΔDC + Gln										P value
6	0	0	0.0690484	0	0.208946	0	0.0759751	0.116043	0	0	0.0981146	0	0.157772	0	0	0	0.144125	0.157246	0.117429	0.267887	0.124779	0.168055	0.121543	0.189833	0.18063	0.146626	0.128187	0.132293	0.13648	0.128414	0.0908659	0.161999			< 0.0001	WT + PBS - WT + Gln
8	0	0.245202	0.131044	0.186466	0.370303	0.0851018	0.0875516	0.224061	0.0705071	0.132906	0.196776	0	0.105247	0	0.048435	0.066156	0.145094	0.183643	0.130365	0.183575	0.0841457	0.0714869	0.19979	0.123826	0.300105	0.196509	0.152828	0.136843	0.119905	0.20641	0.145111	0.305604			0.9979	FlcnΔDC + PBS - FlcnΔDC + Gln
10	0.157303	0.376048	0.2316	0.38366	0.186592	0.118467	0.13018	0.201187	0.159737	0.141568	0.169681	0.234616	0.121273	0	0.143088	0.139442	0.124888	0.25525	1.32999	1.65681	0.241307	0.191991	0.184508	0.243527	0.1011	0.392114	0.0946201	0.257291	0.162171	0.396516	0.149889	0.246783
12	0.157413	0.312744	0.13224	0.103234	0.13684	0.179775	0.197396	0.274582	0.182195	0.115	0.254889	0.253695	0.154312	0	0.214341	0.202454	0.173261	0.775458	2.93391	3.69424	0.502342	0.403736	0.433228	0.346394	0.239611	0.334882	0.314883	0.613995	0.751501	1.83902	0.245379	0.485249
14	0.106768	0.713801	0.468221	0.716476	0.648563	0.188211	0.133388	0.255838	0.122444	0.184542	0.292102	0.0228589	0.123637	0	0.158842	0.15732	0.608757	1.43636	5.85834	3.49201	1.03584	0.762961	0.799108	0.839525	0.546433	0.821492	0.639968	1.58195	1.20022	4.43704	0.279367	1.27698
16	0.854141	1.27106	1.1405	1.20098	1.03925	0.346576	0.192654	0.290011	0.194904	0.24805	0.414006	0.182871	0.144053	0	0.399322	0.275103	1.472	2.39212	10.2465	3.29354	1.85477	1.28761	1.32833	1.65561	1.04111	1.63474	1.13505	3.24325	1.79904	8.72748	0.477643	2.65031
18	1.59219	2.49098	2.98159	6.36641	3.49682	1.35141	0.73538	0.877103	0.383525	0.937917	1.79878	0.891311	0.204045	0.0450571	0.787475	0.525588	5.69755	8.26625	14.6882	13.725	5.59866	2.85883	3.1156	4.12042	6.38261	3.1161	4.62708	9.7953	5.59612	15.9661	2.64003	6.20514
20	3.29839	4.48096	5.86765	13.2059	7.53921	2.83469	1.05267	1.96543	0.891874	1.10029	2.90074	1.1506	0.311641	0.123194	1.31704	1.58252	10.1266	11.8856	20.3799	23.4463	11.3708	7.04531	4.95136	6.58617	11.399	5.69597	9.51945	19.226	11.7015	27.0378	6.02926	13.188

## Sheet: Figure 3j
Figure 3j
	cDC1 + OT-I
	[3H] TdR uptake (×105)									Two-way ANOVA
	WT				FlcnΔDC					P value	WT
Fresh medium	0.9117	0.576	1.4822	0.8572	0.1336	0.0408	0.1335	0.0397		0.0002	Fresh medium vs. MC38 supernatant
MC38 supernatant	0.1206	0.3671	0.3452	0.2886	0.2077	0.1054	0.0211	0.0892		0.0007	MC38 supernatant vs. Supernatant + Gln
Supernatant + Gln	0.6128	0.8119	1.0768	1.0416	0.1338	0.0637	0.0538	0.0566
										Two-way ANOVA
										P value	FlcnΔDC
										0.989	Fresh medium vs. MC38 supernatant
										0.9746	MC38 supernatant vs. Supernatant + Gln

## Sheet: Figure 3k
Figure 3k
	cDC2 + OT-II
	[3H] TdR uptake (×105)									Two-way ANOVA
	WT				FlcnΔDC					P value	WT
Fresh medium	0.99582	0.8368	0.99884	0.91295	0.86923	0.94453	0.71273	0.89695		0.0056	Fresh medium vs. MC38 supernatant
MC38 supernatant	0.69766	0.68754	0.6788	0.74822	0.63434	0.62257	0.69842	0.73697		0.0011	MC38 supernatant vs. Supernatant + Gln
Supernatant + Gln	1.09388	0.91483	0.81082	1.11351	0.8748	0.97612	1.00577	0.8133
										Two-way ANOVA
										P value	FlcnΔDC
										0.0311	Fresh medium vs. MC38 supernatant
										0.0038	MC38 supernatant vs. Supernatant + Gln

## Sheet: Figure 3l
Figure 3l
	Cells among CD45+ cells (%)													Unpaired t-test
	WT						FlcnΔDC							P value
CD8+	5.77	4.76	5.29	9.5	3.46	6.12	1.42	1.77	2.31	2.66	1.08	1.22		0.0008
CD4+Foxp3−	1.24352	1.1439	1.10166	1.449	1.05648	1.1618	0.75492	0.94346	1.37816	0.97812	1.2469	1.27008		0.4096
CD4+Foxp3+	1.43648	1.6461	1.47834	3.051	1.78352	2.5382	1.57508	1.98654	1.84184	2.44188	2.4531	2.50992		0.6499
	Cells (×105)/g of tumour													Unpaired t-test
	WT						FlcnΔDC							P value
CD8+	1.54	1.98	2.34	2.4	3.58	3.78	1.01	0.47	0.31	0.56	0.49	0.53		0.0003
CD4+Foxp3−	0.40368	0.2829	0.41419	0.50554	0.74772	0.40192	0.2754	0.29302	0.6206	0.31174	0.46843	0.39312		0.454
CD4+Foxp3+	0.46632	0.4071	0.55581	1.06446	1.26228	0.87808	0.5746	0.61698	0.8294	0.77826	0.92157	0.77688		0.8844

[truncated: 3 more sheets: Figure 3m, Figure 3n, Figure 3o]
