# Supplementary material for: SLC38A2 and glutamine signalling in cDC1s dictate anti-tumour immunity
Source: Nature. 2023 Jul 5;620(7972):200–8. doi: 10.1038/s41586-023-06299-8 (PMC10396969; doi:10.1038/s41586-023-06299-8)
Supplement: Supplementary file 8 — Source Data Fig. 4 [file 41586_2023_6299_MOESM8_ESM.xlsx]

## Sheet: Figure 4d
Figure 4d
	DQ-OVA MFI (×102)
Time (min)	WT			FlcnΔDC
0	2.33	2.26	2.27	1.65	1.75	1.65		Unpaired t-test
30	3.62	3.7	3.59	4.44	4.34	3.67		P value
60	4.33	4.03	4.31	7.12	6.75	5.28		0.0193
120	5.58	5.45	5.67	11.89	12.54	9.51		0.0034

## Sheet: Figure 4f
Figure 4f
cDC1 + OT-I
[3H] TdR uptake (×105)
WT	FlcnΔDC	TfebΔDC	Flcn/TfebΔDC		One-way ANOVA
2.57008	0.64713	2.39553	2.43139		P value
3.29645	0.54131	1.83351	2.64784		<0.0001	WT vs. FlcnΔDC
3.25341	0.52066	2.77045	3.59081		0.158	WT vs. TfebΔDC
2.51106	0.8046	4.02993	2.02072		<0.0001	FlcnΔDC vs. Flcn/TfebΔDC
2.02382	1.24652	3.86539	2.8609
2.25301	0.93004	4.42407	1.98311
3.47038	1.11926	4.12464	3.73544
2.94906	0.37582	4.54843	3.34171
2.4603	0.52687	4.13639	5.43617
2.43118	0.886135	3.78656	2.55085
3.49253	1.2048	3.33907	2.47494
1.97745	0.688285	3.07878	2.83295
4.40701		3.44787
3.51478		3.11976
3.6671		2.93127
3.56569
3.07481
2.79257
3.4065
2.56021
2.37062

## Sheet: Figure 4g
Figure 4g
CFSElow OT-I cells (%)					One-way ANOVA
WT	FlcnΔDC	TfebΔDC	Flcn/TfebΔDC		P value
76.7	41.3	66.4	53.2		<0.0001	WT vs. FlcnΔDC
79	16.9	60.8	55.7		0.1933	WT vs. TfebΔDC
83.4	27.8	76.6	50.7		<0.0001	FlcnΔDC vs. Flcn/TfebΔDC
69.4	27	64.6	68.8
79.1	17.8	63.5	75.3
80.3	19.1	72.7	75.3
77.3	36.8		78.1
71.7	4.7		72.6
	26.1		72.5
			65.2

## Sheet: Figure 4h
Figure 4h
	Tumour size (×102 mm3)																																	Two-way ANOVA
Days after inoculation	WT									FlcnΔDC							TfebΔDC									Flcn/TfebΔDC								P value
6	0.494509	0.111051	0.205954	0.13786	0.240701	0.242808	0.224723	0.253621	0.218888	0.237961	0.391773	0.141461	0.465802	0.275223	0.3017	0.354172	0.338043	0.463533	0.247742	0.233846	0.439078	0.267449	0.226876	0.162054	0.29914	0.332671	0.084536	0.127887	0.12987	0.184427	0.18666	0.194976		< 0.0001	WT vs. FlcnΔDC
8	0.839883	0.197223	0.467792	0.638737	0.950791	0.483308	0.659111	0.430467	0.288643	0.271638	0.884982	0.155788	0.504268	0.578375	0.766221	0.552776	0.553576	0.746702	0.342853	0.362452	0.525848	0.295019	0.490082	1.61356	0.639523	0.522876	0.148389	0.232915	0.27003	0.176491	0.184379	0.314629		0.7472	WT vs. TfebΔDC
10	1.20403	0.501985	0.796521	0.607901	1.37456	0.642406	0.733817	0.599093	0.476577	0.466465	1.67357	0.279416	1.0262	0.742113	0.990264	0.885427	0.598404	1.19751	0.525511	0.507732	0.855903	0.327858	0.605291	0.201954	0.916466	0.69097	0.152351	0.207837	0.37609	0.517513	0.618089	0.767172		0.0001	FlcnΔDC vs. Flcn/TfebΔDC
12	1.62172	0.790381	1.74218	0.863501	2.21848	1.36361	1.15012	0.834746	0.898791	0.757185	2.18876	0.467053	1.64197	1.17539	1.33114	1.23468	0.903498	1.87553	0.909828	1.05946	1.54701	0.593593	1.01808	1.19883	1.35631	1.31095	0.324537	0.562711	0.777727	0.819029	0.857311	1.06982
14	2.23603	1.17178	1.99481	2.07337	1.37903	2.03084	1.83511	0.920771	1.57177	1.90971	4.94634	1.01247	2.43369	1.43109	2.78199	2.21485	1.62764	1.77784	0.555641	0.635573	1.71466	0.438901	1.22007	0.555853	0.617521	1.40927	0.47974	0.272065	0.962318	1.84981	2.29128	1.35475
16	2.37158	2.07066	2.58861	3.56187	1.56173	2.1825	2.30074	1.34209	1.80205	2.33983	8.64595	2.23233	2.76711	1.59927	4.45922	4.29784	2.57014	2.51347	0.746693	0.585626	1.78548	0.766325	2.33716	0.940807	1.36577	1.61142	0.348624	0.344907	0.994831	2.27244	3.84629	2.48204
18	3.2689	4.07044	3.48706	5.61659	2.73031	2.90909	3.62964	2.17799	1.96379	3.41255	11.772	3.67214	4.20158	2.48782	7.31278	6.68957	3.60727	4.25027	0.623043	0.608214	2.82551	1.29121	3.66731	1.73726	2.29388	1.69156	0.928147	0.641327	1.63422	3.12714	4.50895	8.19703
20	4.28327	4.92427	4.2923	7.15834	2.30661	3.81264	6.10872	2.85547	2.10793	5.17794	16.753	4.88519	5.98889	3.74409	10.1555	9.36501	4.3753	5.84755	0.438702	0.537652	3.95811	1.6285	5.71208	2.72655	3.76001	2.00334	1.12096	0.693689	1.77951	3.62365	2.10178	7.84431
22	5.30403	6.03783	5.03243	9.1015	2.82254	4.42875	9.79984	3.96901	2.51803	8.12674	25.4386	7.8693	8.9235	6.24801	14.4218	14.6781	4.99457	7.54203	0.807527	0.851399	5.8781	2.83055	8.42268	4.14075	5.33071	2.62914	1.4286	1.09684	2.17322	4.39887	2.87412	12.4966

## Sheet: Figure 4i
Figure 4i
TIM-3+TCF1− (%)					One-way ANOVA
WT	FlcnΔDC	TfebΔDC	Flcn/TfebΔDC		P value
74.3	36.5	53.1	52.5		<0.0001	WT vs. FlcnΔDC
51.4	34.9	66.3	68.7		0.9917	WT vs. TfebΔDC
79.4	37.6	64.2	63.7		0.0002	FlcnΔDC vs. Flcn/TfebΔDC
67	41.6	73	59.9
51.3	40.3	58.2	79.1
57.8	51.4	62.2	61.9
59	41		56
72.8
TIM-3−TCF1+ (%)					One-way ANOVA
WT	FlcnΔDC	TfebΔDC	Flcn/TfebΔDC		P value
22.8	59.1	43.3	45.8		<0.0001	WT vs. FlcnΔDC
44.5	62.2	30.3	28.6		0.9918	WT vs. TfebΔDC
19.6	58.5	32.8	29		<0.0001	FlcnΔDC vs. Flcn/TfebΔDC
30.5	54.8	25.7	32.8
45.9	56.5	38.4	17.2
37.6	44.9	34.2	31
37.2	55.7		36.2
25.1

## Sheet: Figure 4j
Figure 4j
T-bet MFI					One-way ANOVA
WT	FlcnΔDC	TfebΔDC	Flcn/TfebΔDC		P value
708	674	764	658		0.0025	WT vs. FlcnΔDC
674	561	731	448		0.99	WT vs. TfebΔDC
803	365	497	796		0.0258	FlcnΔDC vs. Flcn/TfebΔDC
644	392	708	619
626	313	553	679
711	524	665	504
610	359		795
750

## Sheet: Figure 4l
Figure 4l
	cDC1 + OT-I													One-way ANOVA
	[3H] TdR uptake (×105)													P value
	WT						TfebΔDC							<0.0001	WT+Gln vs. WT−Gln
+Gln	2.6918	3.11634	2.95261	3.25276	3.67971	3.50404	3.26544	3.2722	3.55329	3.55067	3.35888	3.55359		<0.0001	WT−Gln vs. TfebΔDC−Gln
−Gln	1.7707	1.87777	1.85133	1.88805	1.99221	2.56367	2.9878	2.91096	3.07878	3.38703	3.1623	3.30121		0.9758	WT+Gln vs. TfebΔDC−Gln
