# Supplementary material for: SLC38A2 and glutamine signalling in cDC1s dictate anti-tumour immunity
Source: Nature. 2023 Jul 5;620(7972):200–8. doi: 10.1038/s41586-023-06299-8 (PMC10396969; doi:10.1038/s41586-023-06299-8)
Supplement: Supplementary file 9 — Source Data Extended Data Fig. 1 [file 41586_2023_6299_MOESM9_ESM.xlsx]

## Sheet: Extended Data Figure 1a
Extended Data Figure 1a
Gln (mM)			Paired t-test		Glucose (mM)			Paired t-test
Plasma	TIF		P value		Plasma	TIF		P value
0.3555	0.27133		0.0213		10.9269	2.78961		0.0005
0.38976	0.14				13.5163	3.82817
0.32695	0.12287				9.59672	2.33433
0.381195	0.07148				10.6851	2.66156

## Sheet: Extended Data Figure 1b
Extended Data Figure 1b
MC38		Relative level									Paired t-test
		Plasma				TIF					P value
EAA	His	0.713614	0.850465	1.00325	1.13925	1.87909	1.9896	2.09846	2.00309		0.0012	Arg, Plasma vs. TIF
	Ile	1.31985	1.78161	1.58821	1.12861	2.59496	2.15347	1.99156	2.12572		0.0114	Cys, Plasma vs. TIF
	Leu	1.01916	1.42673	1.19631	0.923681	1.61878	1.65296	1.58236	1.56218		0.0077	Gln, Plasma vs. TIF
	Lys	0.850724	1.00074	1.11356	1.21538	1.19664	1.30553	1.13749	1.21834
	Met	0.714345	0.948912	0.921693	0.845825	1.26691	1.43756	1.3731	1.51995
	Phe	0.670066	0.758698	0.801686	0.817559	1.49313	1.59238	1.66611	1.76512
	Thr	0.682166	0.95184	1.11346	1.25713	1.93914	2.08021	2.17639	2.49416
	Trp	1.25188	1.38218	1.14176	0.942915	1.37139	1.41128	1.2797	1.57185
	Val	1.10385	1.01777	0.832591	0.71798	1.31004	1.38468	1.14259	1.18249
NEAA	Ala	0.618782	0.850456	1.05229	1.14064	1.5056	1.55863	1.56353	2.0024
	Gly	0.609856	0.711634	0.928806	0.824964	4.11117	3.96625	4.65957	4.21049
	Arg	1.17652	1.7159	1.28216	1.5248	0.126033	0.15509	0.0595912	0.154755
	Asn	0.692292	0.982911	1.0441	1.06182	1.91057	2.13624	1.83108	2.72375
	Asp	1.21354	0.968804	1.12056	0.865686	85.8856	66.9316	52.586	66.8439
	Cys	0.901113	1.28703	1.56493	1.46532	0.374606	0.309149	0.260293	0.153366
	Glu	1.10712	0.893664	0.980575	0.810117	39.7969	35.5203	37.5611	37.3865
	Gln	1.31299	1.41157	1.14134	1.26938	0.764864	0.449117	0.251457	0.748839
	Pro	0.53434	0.808045	1.00867	0.938641	4.10743	4.72924	4.68134	5.28711
	Ser	0.757723	1.0569	1.0494	1.10238	1.6936	1.73855	1.72524	2.33229
	Tyr	1.15441	1.33841	1.70453	1.5304	2.01033	1.81543	1.58816	1.85413

## Sheet: Extended Data Figure 1c
Extended Data Figure 1c
B16-OVA		Relative level									Paired t-test
		Plasma				TIF					P value
EAA	His	0.781256	1.12713	1.16382	0.657526	1.72773	2.1508	1.95859	1.75321		0.0464	Arg, Plasma vs. TIF
	Ile	0.665889	0.812415	1.17267	1.52658	1.47411	0.76995	1.23888	0.951406		0.0049	Cys, Plasma vs. TIF
	Leu	0.692974	0.89975	1.35428	1.23957	1.19972	1.55548	0.868952	1.03302		0.0429	Gln, Plasma vs. TIF
	Lys	0.804583	1.4371	1.27429	0.998673	0.866119	1.28823	1.03522	0.759667
	Met	1.05566	0.863603	1.04362	0.967754	0.823048	0.694961	0.670104	0.545005
	Phe	1.01523	0.9152	1.34601	1.16424	1.54389	1.15211	1.73608	1.39727
	Thr	0.916946	1.51311	0.716385	1.26926	1.55284	1.73684	2.14735	1.62449
	Trp	0.990314	0.904847	0.931812	1.5393	1.06863	1.33169	1.21341	0.959555
	Val	0.816921	1.39354	1.42195	0.703065	0.945985	1.44777	1.26821	1.04803
NEAA	Ala	1.21765	1.52881	0.981877	0.745807	1.99828	2.33923	1.94757	2.00024
	Gly	0.860091	1.34482	1.19934	0.793706	3.8116	3.44382	4.22556	3.51491
	Arg	0.974723	1.46604	0.848951	1.17826	0.600492	0.129764	0.443552	0.328478
	Asn	0.978408	1.68683	1.24872	1.16452	1.3418	1.65655	1.90541	1.51843
	Asp	0.801532	0.875973	1.09086	1.20055	17.1508	19.3097	29.203	22.7687
	Cys	0.928126	1.20428	0.850757	1.2255	0.52576	0.692389	0.584228	0.734531
	Glu	1.00624	1.22088	1.19438	0.856446	29.1915	30.3873	25.6232	36.5775
	Gln	1.03555	1.14284	1.15665	0.842326	0.383102	0.699922	0.635126	0.770879
	Pro	1.4252	1.15253	0.812325	1.12117	2.2195	2.35861	2.09212	2.62721
	Ser	1.07288	1.46521	1.28821	0.768261	0.815952	1.00466	1.25428	0.826202
	Tyr	0.914066	1.29135	1.40114	0.749162	1.29819	0.932237	1.42351	0.735796

## Sheet: Extended Data Figure 1d
Extended Data Figure 1d
	B16-OVA TIF						One-way ANOVA
Time (h)	Relative Gln level						P value
0	1.16791	0.545229	0.997522	1.25465	1.0347		<0.0001	0 vs. 0.5
0.5	9.19145	7.07559	5.50496	5.69393	6.28872		<0.0001	0 vs. 2
2	5.91388	4.78625	3.98079	4.10161	6.772		0.0966	0 vs. 5
5	1.97955	2.09108	2.68278	2.48451	2.32342		0.2061	0 vs. 10
10	1.3166	1.59542	1.74411	2.37918	3.42007		0.9818	0 vs. 24
24	1.41574	1.38166	1.23296	1.27323	1.07497

## Sheet: Extended Data Figure 1e
Extended Data Figure 1e
B16-OVA	Tumour size (×102 mm3)
Days after inoculation	PBS										Gln									Anti-PD-L1										Gln+anti-PD-L1											Two-way ANOVA
9	0.497765	0.433609	0.586534	0.250601	0.483513	0.365922	0.294533	0.493184	0.448373	0.641867	0.27549	0.397741	0.404415	0.291457	0.448373	0.37804	0.435162	0.464173	0.413207	0.393296	0.433609	0.301117	0.623866	0.37656	0.454503	0.334103	0.351456	0.37804	0.369248	0.415157	0.318193	0.271123	0.322194	0.318193	0.4184	0.264915	0.401664	0.425492	0.277901		P value
11	1.1045	0.542994	1.09081	0.627861	0.806089	0.571901	0.435162	0.8227	0.451872	1.56887	0.486013	0.439582	0.531865	0.626596	0.589207	0.70605	0.475888	0.589207	0.761781	0.608667	1.31081	0.497765	1.36226	0.589207	0.650696	0.454503	0.707368	0.854038	0.442835	0.425492	0.7322	0.369248	0.37804	0.404415	0.630801	0.33472	0.698895	0.985552	0.497765		0.0094	PBS vs. Gln
13	2.07978	1.34926	2.1961	1.29913	1.28441	0.897813	0.848515	1.50781	0.7322	3.14637	0.740877	0.670078	0.989934	1.16119	0.902175	1.2926	1.20657	1.01688	1.41386	1.11529	1.53608	0.915041	2.24098	0.749522	0.934873	0.734574	1.16734	1.40729	0.575467	0.686845	1.78958	0.442835	0.502854	0.575467	0.905083	0.247881	0.806089	1.14695	0.693765		0.0064	PBS vs. anti-PD-L1
15	2.46722	1.97733	3.32846	1.6403	2.03006	1.1045	0.965066	2.44176	0.838787	5.71129	0.693184	2.74897	1.7181	1.36708	1.05352	0.829797	1.50781	1.84514	0.707368	1.54677	3.03885	1.55684	2.58885	0.720971	1.14695	0.934873	2.20641	2.28539	0.763664	1.01954	2.38647	0.5661	0.342058	0.433609	1.20499	0.277901	1.126	1.41386	0.896155		< 0.0001	Gln vs. Gln + anti-PD-L1
17	3.90348	4.77177	6.29545	3.09853	3.74089	1.81376	1.7928	4.76406	1.27439	11.8492	1.20499	4.73863	2.63483	2.25032	1.78429	2.1663	2.7592	3.51417	1.29913	2.48049	4.78702	2.63574	5.54296	1.34926	1.78958	1.4567	2.77918	2.95101	0.934873	1.54677	5.33368	0.284679	0.529537	0.357967	1.73142	0	1.53608	2.0903	1.69285		0.0026	Anti-PD-L1 vs. Gln + anti-PD-L1
19	9.26834	7.19832	11.7074	6.33558	8.93761	3.74089	4.02449	10.2607	3.6046	22.1955	1.69038	6.28328	6.3253	3.86811	3.86811	4.25262	5.16829	7.39438	1.51532	4.99093	8.54321	5.65904	8.94918	2.11817	2.29584	3.01248	5.92701	4.80608	1.3285	2.5073	8.7344	0.279235	0.554547	0.317189	2.22965	0	1.79977	2.41234	2.29584
21	16.0126	13.2833	22.019	14.94	15.06	9.17564	8.86723	18.7605	6.70637	32.0337	2.09593	13.6655	12.5653	8.49614	9.19918	10.5867	10.1508	14.1232	3.92861	8.39746	15.6626	10.3687	19.2126	3.56273	4.77177	5.75746	8.94918	12.3395	1.7181	4.54751	15.6077	0.38748	0.662746	0.384928	3.23532	0	3.41115	3.81127	5.33096

## Sheet: Extended Data Figure 1f
Extended Data Figure 1f
NK cells (×105)/g of tumour			Unpaired t-test
PBS	Gln		P value
1.12888	0.706345		0.1585
0.85279	1.28013
0.672273	0.792676
0.636089	1.49811
0.82981	3.31818
1.28157	1.46792
B cells (×104)/g of tumour			Unpaired t-test
PBS	Gln		P value
1.46743	0.70159		0.1442
0.847934	0.940292
1.09953	0.674473
0.710042	0.739454
0.857605	0.835106
0.809308	0.758798
Neutrophils (×105)/g of tumour			Unpaired t-test
PBS	Gln		P value
1.77754	0.459466		0.8776
0.213097	0.370157
0.31663	0.562594
0.330443	0.1915
0.336445	0.296926
0.242792	1.07124
Macrophages (×105)/g of tumour			Unpaired t-test
PBS	Gln		P value
10.5797	13.7311		0.7451
8.62681	7.28727
8.88639	13.7593
7.18235	6.76885
12.0505	3.98995
10.5849	8.83777
Monocytes (×105)/g of tumour			Unpaired t-test
PBS	Gln		P value
7.26612	6.64004		0.8034
4.57147	5.62216
5.73199	4.65386
3.93254	5.00554
4.61787	4.4539
6.06981	6.80687
cDC1 (×103)/g of tumour			Unpaired t-test
PBS	Gln		P value
4.23709	2.71978		0.8559
2.45778	1.11307
3.12078	2.41912
1.30279	2.90372
1.69728	2.80694
2.40429	2.68981
cDC2 (×104)/g of tumour			Unpaired t-test
PBS	Gln		P value
2.41316	2.02818		0.4433
1.64073	1.48051
2.09228	1.74938
1.18287	1.38164
1.5182	1.09931
2.2776	2.15791

## Sheet: Extended Data Figure 1g
Extended Data Figure 1g
	Cells among CD45+ cells (%)																					Unpaired t-test
	PBS										Gln											P value
CD8+	12.8249	6.89416	14.496	12.8754	8.69544	10.8416	14.6984	12.1568	6.7735	4.48224	15.6978	18.4804	14.2146	10.3441	10.379	15.2568	21.1904	23.9112	17.557	12.441		0.0071
CD4+Foxp3−	4.15832	4.59992	2.48788	3.25915	3.45774	5.05119	4.00388	3.25591	6.84995	3.82137	5.06302	3.11969	3.16828	5.04574	3.94714	6.60485	3.62954	3.52021	2.27089	4.04481		0.9239
CD4+Foxp3+	4.28666	8.87224	4.63878	4.58343	7.84596	5.92286	10.3579	5.56885	7.95138	5.40971	5.41477	4.6519	6.43316	8.14774	5.70034	6.97483	4.54511	2.88787	6.0166	5.69234		0.2763
	Cells (×105)/g of tumour																					Unpaired t-test
	PBS										Gln											P value
CD8+	2.96255	1.48224	3.92842	2.43345	1.46083	2.29842	3.51292	2.27332	2.12688	1.24606	3.35933	3.4928	4.25017	3.22736	2.98915	2.91405	5.00093	6.09736	4.7755	4.03088		0.0012
CD4+Foxp3−	0.960571	0.988982	0.674215	0.61598	0.5809	1.07085	0.956927	0.608855	2.15088	1.06234	1.08349	0.589622	0.947317	1.57427	1.13678	1.26153	0.856573	0.897653	0.617682	1.31052		0.7342
CD4+Foxp3+	0.990219	1.90753	1.25711	0.866268	1.31812	1.25565	2.47553	1.04137	2.49673	1.5039	1.15876	0.879209	1.92351	2.54209	1.6417	1.33219	1.07264	0.736408	1.63652	1.84432		0.8938

## Sheet: Extended Data Figure 1j
Extended Data Figure 1j
CFSE+ (%)			Unpaired t-test
PBS	Gln		P value
36.3	27.9		0.0261
31.8	19.3
25.2	19.7
33.7	18.7
22.3	21.1

## Sheet: Extended Data Figure 1m
Extended Data Figure 1m
	Tumour size (×102 mm3)
Days after inoculation	PBS				+Gln						−Gln							Two-way ANOVA
12	1.77803	1.64854	1.59836	1.4877	1.39327	1.8924	0.698895	1.32901	1.03705	1.61911	1.37002	1.02835	1.23798	1.54677	1.04417	1.21397		P value
14	3.06442	3.86811	2.96043	3.49486	3.14637	2.9592	1.40118	2.79078	2.38588	3.79075	2.17391	1.65726	1.992	2.05643	1.92515	1.74564		0.9765	+Gln vs. −Gln
16	6.92	6.80397	6.76918	6.95431	4.17162	4.48259	2.31327	4.5752	2.96043	5.47495	3.60231	2.33166	3.6747	3.09853	2.70652	2.84679
18	12.2759	11.9821	11.9309	14.0116	7.44233	5.31458	3.21331	7.05171	4.91361	7.4043	6.27901	2.96043	6.97695	4.67287	4.09061	4.11768
20					7.97366	6.52673	4.86934	9.14873	6.6689	10.4684	9.8861	5.11147	9.52193	7.41047	6.36631	6.34797
22					10.8202	11.0505	8.35336	15.8887	12.0944	15.9086	16.7012	9.08233	13.6423	13.7362	7.34553	9.48303

## Sheet: Extended Data Figure 1p
Extended Data Figure 1p
cDC1	MFI (×103)											Unpaired t-test
	PBS					Gln						P value
CD40	8.903	5.366	8.318	8.274	7.878	10.958	12.031	9.543	13.197	9.627		0.0075
CD80	3.83	3.327	4.653	3.225	3.74	5.868	7.78	6.304	6.432	4.273		0.0049
CD86	3.491	2.363	3.724	3.228	3.032	5.004	4.418	4.588	4.78	3.745		0.0029
MHC-II	16.991	10.548	17.284	9.597	14.067	20.934	22.856	22.19	23.442	19.6		0.0016
cDC2	MFI (×103)											Unpaired t-test
	PBS					Gln						P value
CD40	9.922	5.704	10.255	9	9.482	14.202	12.702	10.014	14.168	8.924		0.0501
CD80	10.776	12.379	15.834	10.079	10.794	9.426	16.96	12.715	12.214	15.874		0.4143
CD86	6.039	6.236	7.51	6.975	7.11	6.497	6.947	7.649	6.365	6.653		0.8963
MHC-II	31.619	30.916	39.744	24.445	35.718	39.235	42.049	37.097	35.711	30.902		0.192

[truncated: 2 more sheets: Extended Data Figure 1q, Extended Data Figure 1r]
