# Supplementary material for: SLC38A2 and glutamine signalling in cDC1s dictate anti-tumour immunity
Source: Nature. 2023 Jul 5;620(7972):200–8. doi: 10.1038/s41586-023-06299-8 (PMC10396969; doi:10.1038/s41586-023-06299-8)
Supplement: Supplementary file 10 — Source Data Extended Data Fig. 2 [file 41586_2023_6299_MOESM10_ESM.xlsx]

## Sheet: Extended Data Figure 2a
Extended Data Figure 2a
dLN	ZsGreen+ (%)																					Unpaired t-test
	PBS										Gln											P value
cDC1	5.81	6.25	7.94	3.76	7.85	4.96	2.09	2.92	14.1	8.32	8.51	5.43	3.03	6.13	2.66	7.62	6.16	6.52	3.61	5.39		0.4838
cDC2	4.46	6.38	4.27	3.15	8.04	4.17	6.94	4.11	4.15	4.88	5.15	3.7	3.97	5.93	3.89	4.1	6.89	3.2	3.31	4.13		0.3216

## Sheet: Extended Data Figure 2b
Extended Data Figure 2b
Tumour	ZsGreen+ (%)																					Unpaired t-test
	PBS										Gln											P value
cDC1	47.2	29.6	21.4	19.7	25.1	27.8	41	25	26.4	31.9	21.2	22	26	34.9	18.5	18.7	28.6	33.8	26.4	23.7		0.2226
cDC2	25.3	19	20	21.5	18.1	20.8	24.4	27.2	18.6	27.2	21.9	20.1	23.6	28.4	23.6	26	21.1	23.3	28.7	23.3		0.2297

## Sheet: Extended Data Figure 2d
Extended Data Figure 2d
	CFSElow OT-I cells (%)																Unpaired t-test
	PBS							Gln									P value
dLN	64	73.9	71.8	72.7	71.3	70.5	65	67.4	71.4	72	76.3	72.8	61.3	73.3	72.6		0.657
ndLN	3.7	5.24	2.54	3.9	1.61	4.88	2.15	2.85	2.96	3.31	3.36	3.14	3.61	3.34	1.61		0.4616

## Sheet: Extended Data Figure 2f
Extended Data Figure 2f
OT-I cells (×105)/g of tumour			Unpaired t-test
PBS	Gln		P value
1.89604	2.43688		0.0031
3.29447	2.63426
1.98069	7.14
4.12274	6.87011
3.09762	7.27352
1.67388	7.56393
1.05333	3.63496
1.36587	3.89
1.80848	2.88092
3.47705	4.66186

## Sheet: Extended Data Figure 2g
Extended Data Figure 2g
	Percentage (%)																					Two-way ANOVA
	PBS										Gln											P value
TIM-3+Ly108−	62.6	61.7	48	68.4	54.8	62.6	39.2	53.6	64.4	50.6	63.1	73.8	66.1	65.2	88	86.4	63.3	78.9	69.9	69.7		0.0009
TIM-3−Ly108+	35.6	35.8	48.7	27.7	42.6	35.3	58.6	43.9	31.5	46	33.7	19.8	30.6	31.5	8.42	10.1	33.8	18.8	26.8	26.3		0.0005

## Sheet: Extended Data Figure 2h
Extended Data Figure 2h
	Percentage (%)																					Two-way ANOVA
	PBS										Gln											P value
TIM-3+TCF1−	59.8	59.9	46	66.1	53.8	60.2	37.7	51.6	61.1	48.2	59.5	66.5	62.1	60.5	82.2	82.4	60.4	75.5	66.3	71.5		0.0018
TIM-3−TCF1+	38.9	38.3	51.4	31.1	43	38.4	61	46.1	35.8	49.2	38	27.2	35	36	14.2	14.3	36.5	21.2	31	25.3		0.0008

## Sheet: Extended Data Figure 2i
Extended Data Figure 2i
T-bet MFI (×103)			Unpaired t-test
PBS	Gln		P value
2.034	2.435		<0.0001
1.883	2.332
1.713	2.33
1.798	2.176
1.788	2.593
1.832	2.715
2.069	2.115
1.559	2.544
1.831	2.131
1.821	2.108

## Sheet: Extended Data Figure 2j
Extended Data Figure 2j
Granzyme B+ (%) among OT-I cells			Unpaired t-test
PBS	Gln		P value
48.2	40.7		0.0223
47.9	68.4
37.3	49.9
56.7	45.8
42.2	64.5
46.2	58.4
29	41.4
40.2	56.3
51.6	56.9
45.1	58.3

## Sheet: Extended Data Figure 2k
Extended Data Figure 2k
TNFa+IFNg+ (%) among OT-I cells			Unpaired t-test
PBS	Gln		P value
9.14	21.7		0.0072
14.9	59.7
12.3	27.3
20.7	24.7
11.1	41
21.6	39.5
8.74	19.9
14	28.8
20.5	13.1
11.2	13.5
