# Supplementary material for: SLC38A2 and glutamine signalling in cDC1s dictate anti-tumour immunity
Source: Nature. 2023 Jul 5;620(7972):200–8. doi: 10.1038/s41586-023-06299-8 (PMC10396969; doi:10.1038/s41586-023-06299-8)
Supplement: Supplementary file 11 — Source Data Extended Data Fig. 3 [file 41586_2023_6299_MOESM11_ESM.xlsx]

## Sheet: Extended Data Figure 3b
Extended Data Figure 3b
cDC1 + OT-I
IL-2 (×102 pg/ml)
+AA	−His	−Ile	−Leu	−Lys	−Met	−Phe	−Thr	−Trp	−Val	−Ala	−Gly	−Arg	−Asn	−Asp	−Cys	−Glu	−Gln	−Pro	−Ser	−Tyr
1.22832	1.41201	1.10441	0.979869	1.19283	1.42322	1.05957	1.53032	1.31487	1.56519	1.55087	1.43256	1.10067	0.616221	1.28187	1.04712	1.55461	0.322936	1.38275	1.33916	1.58201
1.5571	1.44688	1.56332	1.52908	1.4749	1.17228	1.06269	1.09818	1.77379	1.43443	1.62559	1.64427	0.981114	0.63677	1.39831	0.990455	1.49545	0.185946	1.68724	1.20092	1.50666
1.74951	1.25572	1.48985	1.43069	1.52659	1.22272	1.73581	1.53842	1.18847	1.65673	1.04089	1.43194	1.5216	0.648601	1.6779	1.01038	1.58325	0.331031	1.76445	1.28249	1.4612
1.74515	1.52596	1.46868	1.11748	1.45498	1.55336	1.25759	1.08012	1.011	1.23891	1.31612	1.6698	1.54589	0.737645	1.02097	1.24949	2.26758	0.383959	1.83357	1.42322	1.42882
cDC1 + OT-I
IFNg (×102 pg/ml)
+AA	−His	−Ile	−Leu	−Lys	−Met	−Phe	−Thr	−Trp	−Val	−Ala	−Gly	−Arg	−Asn	−Asp	−Cys	−Glu	−Gln	−Pro	−Ser	−Tyr
2.89368	6.87244	2.52299	2.64655	4.96955	3.83277	3.57328	3.38794	2.85661	6.01985	3.91926	3.38794	5.03134	0.718953	2.69598	3.3138	6.43997	0.615538	6.42761	4.4753	6.15577
3.78334	6.42761	3.82041	3.47443	3.37558	4.36409	3.69685	3.9069	3.72156	3.7092	3.73391	1.34913	1.08965	1.27043	3.88219	2.95546	4.98191	0	3.63506	5.98278	2.81954
3.58564	2.30057	5.45145	6.14341	2.62184	3.83277	5.01898	2.98017	3.86984	2.7454	6.34112	4.9572	4.7595	0.768379	6.56353	7.32963	8.7259	0.220133	8.75061	3.63506	4.48766
6.48939	3.61035	6.73652	6.24226	6.22991	7.58911	6.10634	6.43997	6.52646	6.30405	6.73652	5.09312	4.77185	0.978438	6.4029	6.7983	7.35434	0.726746	6.24226	2.75776	3.86984

## Sheet: Extended Data Figure 3c
Extended Data Figure 3c
cDC1 + OT-II
IL-2 (×102 pg/ml)
+AA	−His	−Ile	−Leu	−Lys	−Met	−Phe	−Thr	−Trp	−Val	−Ala	−Gly	−Arg	−Asn	−Asp	−Cys	−Glu	−Gln	−Pro	−Ser	−Tyr
3.71906	3.28007	2.97246	3.10696	3.06088	1.42322	2.30494	3.39838	3.18293	2.18788	2.17356	3.30062	4.21409	1.60255	3.14993	2.29249	2.79998	0.284953	4.49617	3.20721	4.07275
3.42515	3.31494	2.18601	3.75019	2.72027	1.79496	3.55343	2.96623	3.64185	3.30248	4.11633	2.88964	3.47185	0.906392	3.88905	3.48119	3.36351	1.09818	4.80066	3.69166	3.37472
4.24025	3.74646	3.3579	3.13934	2.77196	3.09077	2.98118	4.02916	3.05652	2.9021	4.15432	3.29999	2.76697	2.05338	2.30058	2.25575	4.07399	0.293047	3.00982	3.77323	3.32926
2.99052	4.0167	5.20479	3.85107	3.94572	3.42142	5.61638	3.57086	4.12443	4.35233	4.42954	3.53786	3.41394	1.74017	2.88902	1.87218	2.26758	1.08012	2.45626	3.91396	2.67419

## Sheet: Extended Data Figure 3d
Extended Data Figure 3d
cDC2 + OT-I
[3H] TdR uptake (×105)
+AA	−His	−Ile	−Leu	−Lys	−Met	−Phe	−Thr	−Trp	−Val	−Ala	−Gly	−Arg	−Asn	−Asp	−Cys	−Glu	−Gln	−Pro	−Ser	−Tyr
0.90089	1.35727	0.79885	0.79292	1.14874	1.39501	1.30751	1.01096	1.48493	0.74735	0.80633	1.3387	0.99432	1.04038	0.98508	0.84233	0.74394	0.37905	0.71771	1.18029	1.58821
1.4294	1.17308	1.62296	1.45192	0.76708	1.38613	0.79229	0.88042	1.26212	1.27673	0.55595	1.53355	1.11037	0.80955	0.86002	0.6701	0.93885	0.43407	1.04914	1.24695	0.99068
1.44402	1.01997	0.86819	0.78139	0.97055	1.55132	0.84646	1.14276	0.87051	0.80447	1.19212	1.20032	0.86151	0.94591	0.97536	0.66489	0.96085	0.28347	0.86739	0.93571	0.91426
0.82408	1.49233	1.42867	0.98767	0.79693	0.61124	1.01397	0.602	0.8741	0.9454	1.04214	1.14375	0.78477	0.77978	1.16756	1.09864	1.22856	0.21444	1.2189	1.29214	1.07537

## Sheet: Extended Data Figure 3e
Extended Data Figure 3e
cDC2 + OT-II
[3H] TdR uptake (×105)
+AA	−His	−Ile	−Leu	−Lys	−Met	−Phe	−Thr	−Trp	−Val	−Ala	−Gly	−Arg	−Asn	−Asp	−Cys	−Glu	−Gln	−Pro	−Ser	−Tyr
1.34555	1.16919	1.56627	1.58895	1.47655	1.36418	1.62948	1.37996	1.4453	1.13135	1.67673	1.53634	1.26143	0.82152	1.18516	1.20269	1.22798	0.72082	1.09612	1.15924	1.15475
1.45565	1.7959	1.50209	1.84626	1.17184	1.36581	1.45966	1.40222	1.39893	1.35136	1.38003	1.37286	1.50357	0.96183	1.15076	1.32607	1.26209	0.69742	1.31737	1.27331	1.30168
1.81308	1.25801	1.23326	1.55271	1.27955	1.3861	1.32601	1.233	1.26737	1.24223	1.48848	1.50195	1.35711	1.01652	1.22332	1.3289	1.40111	0.51325	1.3441	1.41931	1.56214
1.36826	1.36069	1.41928	1.3138	1.43667	1.46286	1.30866	1.21998	1.21943	1.52966	1.43973	1.69972	1.58498	1.15531	1.78291	1.44069	1.85327	0.66111	1.46987	1.58091	1.64055

## Sheet: Extended Data Figure 3f
Extended Data Figure 3f
	CD24high FLT3L-BMDCs
	[3H] TdR uptake (×103)											Unpaired t-test
	+Gln					−Gln						P value
OT-I	1.959	1.11	1.57	1.463	1.814	0.634	0.976	0.377	0.239	0.256		0.0007	OT-I, +Gln vs. −Gln
OT-II	2.533	2.123	1.531	1.759	1.175	1.901	2.131	2.314	1.869	1.648
	CD24low FLT3L-BMDCs
	[3H] TdR uptake (×103)											Unpaired t-test
	+Gln					−Gln						P value
OT-I	5.788	3.3736	4.7139	3.5451	2.5715	3.0382	2.118	1.9814	0.9295	1.1035		0.013	OT-I, +Gln vs. −Gln
OT-II	6.428	5.622	7.093	6.03	4.47	5.892	4.896	5.567	6.763	6.436

## Sheet: Extended Data Figure 3g
Extended Data Figure 3g
	cDC1 + OT-I
	[3H] TdR uptake (×105)																	Unpaired t-test
	+Gln								−Gln									P value
OVA	1.57118	0.9664	1.83531	1.43208	2.04604	1.65612	2.03139	1.39138	0.03419	0.13358	0.04072	0.90855	0.20665	0.29527	0.08599	0.2972		<0.0001
OVA257-264	2.07513	1.61718	2.61099	2.82342	2.74413	1.57287	1.78047	2.8239	1.11005	0.76554	0.71208	0.72345	0.66282	0.78864	0.90384	1.29348		<0.0001

## Sheet: Extended Data Figure 3h
Extended Data Figure 3h
	HKLM-OVA/OT-I
	[3H] TdR uptake (×104)																			Unpaired t-test
	+ Gln									−Gln										P value
cDC1	6.3229	6.757	7.616	6.5532	7.8212	8.0945	9.1616	9.3347	7.1734	0.9269	1.322	1.0902	0.8174	1.0048	0.2585	0.259	0.7948	0.711		<0.0001
cDC2	0.8115	0.7589	0.1908	0.3875	0.7223	0.5404	0.2181	0.6294	0.441	0.1437	0.4594	0.3755	0.9723	0.3605	0.7455	0.782	0.116	0.5874		0.8891

## Sheet: Extended Data Figure 3i
Extended Data Figure 3i
	7-AAD−Annexin V− (%)																	Two-way ANOVA
Time (h)	cDC1+Gln				cDC1−Gln				cDC2+Gln				cDC2−Gln					P value
0	98.1	97.6	98.1	98.2	98.2	98.1	98	98.4	92	89	86	87.5	94.9	91	91.6	91.9		<0.0001	cDC1+Gln vs. cDC1−Gln
1	94.5	94.7	95.3	95.5	96.1	96.2	96.5	96.2	85.6	83.7	85.6	85.1	89.8	87.8	88.2	83.2		<0.0001	cDC2+Gln vs. cDC2−Gln
2	85.3	87	89.1	90.4	89.9	88.9	90.1	89.4	82.5	77.2	79.6	80.3	85.8	84.2	85.1	86.3		<0.0001	cDC1+Gln vs. cDC2+Gln
3	79.7	81.7	81.4	81.6	81.7	80.6	81.6	79.2	76.1	75.5	78.9	77.6	84.6	83.6	85.2	84.7
6	50.6	51.7	48	46.3	41.1	40.4	37.6	34.8	79.1	80.1	77.4	77.4	74.7	75.3	76.3	74.8
12	26.7	30.8	27.2	25	13.8	14.2	11.2	9.78	74.6	74.5	71.7	71.7	51.6	51	48.6	49.2

## Sheet: Extended Data Figure 3j
Extended Data Figure 3j
cDC1 + OT-I
[3H] TdR uptake (×105)
+AA	−AA	−His	−Ile	−Leu	−Lys	−Met	−Phe	−Thr	−Trp	−Val	−Ala	−Gly	−Arg	−Asn	−Asp	−Cys	−Glu	−Gln	−Pro	−Ser	−Tyr
4.00521	0.05387	0.0396	0.06026	0.05172	0.0336	0.02439	0.01957	0.01898	0.02136	0.02899	0.05916	0.04154	0.02594	0.03094	0.02474	0.05422	0.02927	1.27226	0.02371	0.03617	0.03656
3.4989	0.0424	0.04053	0.03099	0.09232	0.02562	0.04668	0.01906	0.04024	0.0285	0.0384	0.03009	0.01956	0.0207	0.03864	0.03678	0.05092	0.04873	0.67745	0.03041	0.02353	0.03467
3.22633	0.05535	0.09088	0.03209	0.06591	0.04352	0.0275	0.01045	0.04543	0.03375	0.09716	0.02389	0.01667	0.03876	0.02901	0.0546	0.04861	0.05236	0.56431	0.01431	0.02671	0.01985
2.74333	0.02611	0.04145	0.03677	0.04855	0.02121	0.02476	0.02219	0.01941	0.01027	0.03705	0.02114	0.02311	0.06983	0.04863	0.04045	0.05577	0.03643	0.63635	0.01285	0.02107	0.01941
cDC1 + OT-II
[3H] TdR uptake (×105)
+AA	−AA	−His	−Ile	−Leu	−Lys	−Met	−Phe	−Thr	−Trp	−Val	−Ala	−Gly	−Arg	−Asn	−Asp	−Cys	−Glu	−Gln	−Pro	−Ser	−Tyr
2.76724	0.12545	0.05473	0.12398	0.09408	0.07706	0.07116	0.07552	0.11085	0.07346	0.13039	0.06653	0.05755	0.1079	0.05424	0.07194	0.07205	0.08037	1.19275	0.04119	0.06959	0.06902
2.16981	0.1258	0.08724	0.16878	0.1264	0.1071	0.04706	0.09851	0.10933	0.09645	0.09018	0.13094	0.09609	0.12692	0.07013	0.10512	0.06686	0.08649	1.27432	0.06266	0.08458	0.05809
2.34782	0.14591	0.05993	0.14521	0.1071	0.09304	0.09498	0.12003	0.11074	0.13341	0.13564	0.11124	0.06802	0.11247	0.0794	0.09692	0.06495	0.06587	0.97227	0.09285	0.10532	0.07205
2.34542	0.08997	0.1167	0.14045	0.13308	0.10917	0.08278	0.10342	0.11713	0.11848	0.16097	0.10331	0.06014	0.11283	0.057	0.12758	0.11318	0.1074	1.22528	0.14189	0.11297	0.11269

## Sheet: Extended Data Figure 3k
Extended Data Figure 3k
cDC2 + OT-I
[3H] TdR uptake (×105)
+AA	−AA	−His	−Ile	−Leu	−Lys	−Met	−Phe	−Thr	−Trp	−Val	−Ala	−Gly	−Arg	−Asn	−Asp	−Cys	−Glu	−Gln	−Pro	−Ser	−Tyr
1.78211	0.1886	0.09607	0.11422	0.10816	0.19862	0.05564	0.10272	0.10692	0.10672	0.10893	0.1952	0.11307	0.28277	0.11087	0.11345	0.11341	0.20194	0.49019	0.11041	0.11751	0.03018
1.57032	0.11201	0.12661	0.19966	0.29177	0.08622	0.11052	0.11122	0.2214	0.21292	0.18226	0.1943	0.06678	0.09643	0.16324	0.19564	0.15569	0.10973	0.568	0.17672	0.12047	0.0457
1.82901	0.05908	0.03092	0.21502	0.11015	0.11244	0.19644	0.20423	0.09658	0.19674	0.10787	0.07644	0.21082	0.12713	0.09453	0.19383	0.10368	0.12086	0.45712	0.09881	0.10674	0.04706
1.26766	0.09213	0.28047	0.07765	0.06276	0.19246	0.11393	0.13111	0.10209	0.09307	0.16311	0.10306	0.19569	0.21233	0.12562	0.12127	0.06113	0.11866	0.59736	0.20396	0.18892	0.21317
cDC2 + OT-II
[3H] TdR uptake (×105)
+AA	−AA	−His	−Ile	−Leu	−Lys	−Met	−Phe	−Thr	−Trp	−Val	−Ala	−Gly	−Arg	−Asn	−Asp	−Cys	−Glu	−Gln	−Pro	−Ser	−Tyr
4.35633	0.39918	0.47076	0.12165	0.25446	0.33894	0.19575	0.42075	0.13413	0.18066	0.24591	0.34338	0.31647	0.39468	0.67584	0.68973	0.40638	0.3534	1.37499	0.30141	0.33153	0.6145
3.33255	0.22593	0.55332	0.49668	0.42021	0.37248	0.35403	0.14829	0.30609	0.21126	0.38589	0.36534	0.22293	0.39213	0.36033	0.30822	0.44643	0.38451	1.94316	0.17511	0.60441	0.4111
4.20774	0.41013	0.5667	0.66666	0.29181	0.48402	0.48594	0.25761	0.30879	0.14907	0.40572	0.35151	0.3765	0.38664	0.26451	0.33108	0.37503	0.40695	1.54569	0.26931	0.38409	0.3737
4.09878	0.37281	0.50391	0.79872	0.62091	0.60324	0.4632	0.20862	0.29553	0.41535	0.555	0.3747	0.32385	0.36777	0.1947	0.32805	0.29427	0.49629	1.56708	0.15813	0.2949	0.1341

[truncated: 8 more sheets: Extended Data Figure 3l, Extended Data Figure 3m, Extended Data Figure 3n, Extended Data Figure 3o, Extended Data Figure 3p, Extended Data Figure 3q, Extended Data Figure 3r, Extended Data Figure 3s]
