# Supplementary material for: SLC38A2 and glutamine signalling in cDC1s dictate anti-tumour immunity
Source: Nature. 2023 Jul 5;620(7972):200–8. doi: 10.1038/s41586-023-06299-8 (PMC10396969; doi:10.1038/s41586-023-06299-8)
Supplement: Supplementary file 12 — Source Data Extended Data Fig. 4 [file 41586_2023_6299_MOESM12_ESM.xlsx]

## Sheet: Extended Data Figure 4c
Extended Data Figure 4c
Relative mRNA expression
	MC38			cDC1			cDC2
Slc1a5	5.11392	4.75018	3.65882	1.02242	0.880131	0.993251	0.830714	0.865688	1.09147
Slc6a14	0.000102	8.58e-05	8.97e-05	3.44e-05	0.000119	0.0001	0.00023	0.00035	0.001134
Slc6a19	0.001606	0.001543	0.00169	1.66e-05	0.000182	6.45e-05	0.000104	2.83e-05	1.1e-05
Slc7a5	17.0208	16.3628	18.0108	1.41095	1.63934	1.60106	1.5057	0.994009	1.26817
Slc7a6	2.72672	2.77708	3.36901	0.210957	0.22769	0.21776	0.232933	0.190811	0.192796
Slc7a7	0.010385	0.009434	0.014049	0.150383	0.161516	0.146288	0.351835	0.359275	0.3971
Slc7a8	0.001907	0.001688	0.00171	0.3637	0.409337	0.34143	0.024598	0.03565	0.038486
Slc7a9	6.76e-05	6.59e-05	8.25e-05	2.37e-05	4.79e-06	4.59e-06	8.39e-05	1.52e-05	3.51e-05
Slc38a1	7.58408	8.33466	9.22455	1.52772	1.89511	1.85264	2.72536	3.17474	3.0411
Slc38a2	22.7717	25.6062	25.4126	2.18779	2.68346	2.58113	4.46708	4.80246	3.75041
Slc38a3	0.000453	0.000308	0.000511	3.17e-05	2.73e-05	3.02e-05	2.25e-05	8.23e-06	0.000401
Slc38a5	5.28e-06	1.28e-06	9.61e-07	0.003861	0.002189	0.001626	0.001725	0.002055	0.006181
Slc38a7	4.27363	4.07883	6.34847	0.3598	0.268714	0.328245	0.313927	0.212298	0.240245
Slc38a8	4.57e-05	4.83e-05	3.63e-05	1.59e-05	1.42e-05	5.54e-06	3.81e-05	4.37e-06	4.69e-05

## Sheet: Extended Data Figure 4e
Extended Data Figure 4e
	Relative 13C-Gln level					Unpaired t-test
sgNTC	1.18	0.94	0.97	1		P value
sgSlc38a2	0.21	0.15	0.18	0.13		< 0.0001

## Sheet: Extended Data Figure 4f
Extended Data Figure 4f
	Relative total Gln level					Unpaired t-test
sgNTC	0.91117	1.00488	0.967466	1.11648		P value
sgSlc38a2	0.355926	0.358199	0.332362	0.3199		< 0.0001

## Sheet: Extended Data Figure 4h
Extended Data Figure 4h
	Relative uptake									Unpaired t-test
13C-	sgNTC				sgSlc38a2					P value
Gln	1.0338	0.968001	0.976615	1.02158	0.520232	0.411763	0.548972	0.304		< 0.0001
Ala	0.861291	1.0133	1.13476	0.99065	0.590114	0.664153	0.752603	0.681115		0.0024
Ser	0.903506	1.0568	0.951478	1.08822	0.51572	0.578432	0.732904	0.646597		0.001
Thr	0.858892	0.944534	1.13764	1.05894	0.77483	0.789097	0.887582	0.970837		0.1088
Cys	0.868165	0.898746	1.0148	1.21829	0.815033	0.528129	0.915518	0.680821		0.0616
Asn	0.799468	1.0559	0.897025	1.2476	0.800911	0.796237	1.24929	1.05365		0.8706

## Sheet: Extended Data Figure 4i
Extended Data Figure 4i
	Tumour size (×102 mm3)																	Two-way ANOVA
Days after inoculation	sgNTC							sgSlc38a2										P value
6	0.422908	0.368988	0.422843	0.507385	0.533339	0.750632	0.432375	0.262174	0.239855	0.338809	0.53175	0.574155	0.394788	0.64045	0.219949	0.303392		< 0.0001
8	0.833276	0.881587	0.834378	0.696357	1.47121	1.62243	1.11752	0.406539	0.804647	0.417809	0.796122	0.733367	0.654016	0.858636	0.2162	0.593698
10	1.91584	1.22363	1.16243	1.45043	1.29888	3.1135	2.85305	0.640447	1.57195	0.7695	1.36934	0.485338	1.72959	1.47547	0.365062	0.989913
12	4.44732	3.26646	2.18543	2.26233	1.80562	4.49508	4.80565	1.36565	2.3085	1.4105	1.87379	1.23562	4.32168	1.70555	0.33069	1.75959
14	9.53871	6.38273	4.13319	5.82695	2.53707	9.48068	12.3213	3.59842	2.44873	2.87041	2.58323	2.14502	6.43688	0.749639	0.672483	3.56705
16	15.013	10.8687	7.17116	9.15921	5.84474	16.1387	12.3213	5.88516	3.52567	5.12615	3.59253	4.37942	11.7985	0.857781	0.589952	6.67914

## Sheet: Extended Data Figure 4j
Extended Data Figure 4j
	Relative level											Two-way ANOVA
SLC38A2 substrates	sgNTC					sgSlc38a2						P value
Gln	0.702909	1.17334	1.17626	1.37592	0.571575	1.6455	2.1981	2.29946	1.68529	1.90331		<0.0001
His	0.870076	0.834204	1.1481	1.60882	0.538802	1.02543	1.63732	1.83865	0.747229	1.27575		0.499
Met	1.15216	1.21724	0.746904	0.885716	0.997985	1.28629	1.13171	0.820612	0.760454	1.26966		>0.9999
Ala	1.05314	0.968479	0.984759	1.07097	0.922643	1.24629	1.12422	1.2421	1.21234	1.17034		0.9253
Gly	1.08885	0.955015	0.939724	1.0653	0.951105	1.14182	1.04541	1.13998	1.17501	1.11143		0.9978
Asn	0.978042	0.937824	0.975158	1.47871	0.630272	1.06288	1.48601	1.66706	0.735519	1.11554		0.8886
Cys	1.10009	1.73106	0.751643	0.756174	0.66103	0.591611	0.438616	0.677589	0.44768	1.24146		0.4269
Pro	1.05311	0.980452	0.926471	1.07823	0.961744	1.10934	1.05368	1.05999	1.04864	1.08784		>0.9999
Ser	0.958753	1.0475	0.970459	1.28105	0.742228	0.924862	1.07595	1.22704	0.701469	1.08322		>0.9999
Thr	1.12847	1.26455	1.19748	0.876416	1.27314	1.02307	1.00324	0.982551	1.23219	0.758955		0.9901

## Sheet: Extended Data Figure 4k
Extended Data Figure 4k
	Cells among CD45+ cells (%)															Unpaired t-test
Cell types	sgNTC							sgSlc38a2								P value
CD8+	1.01	1.19	2.26	2.09	2.68	2.63	3.83	6.43	4.61	3.04	3.15	2.9	6.5	3.46		0.0124
CD4+Foxp3−	0.35259	0.48972	0.61102	0.50652	0.4416	0.77275	0.639	0.588	0.70172	0.85811	0.9063	0.89238	0.93504	1.13049		0.0029
CD4+Foxp3+	1.22199	1.7787	1.58776	1.34379	1.92	1.94425	2.8542	2.28732	2.57187	1.81037	3.80169	3.22341	3.85704	1.21344		0.0647

## Sheet: Extended Data Figure 4l
Extended Data Figure 4l
Rag1−/−	Tumour size (×102 mm3)																													Two-way ANOVA
Days after inoculation	sgNTC														sgSlc38a2															P value
7	0.935901	0.981707	0.981963	0.634986	0.898989	0.616855	0.377762	0.651443	0.804984	0.495744	0.439507	0.286032	0.31528	0.479618	1.10991	0.384437	0.388793	0.755518	0.60344	0.824645	0.594059	0.277927	0.606956	0.662636	0.553155	0.83564	0.578741	0.462842		0.7472
9	1.98184	1.64014	1.91773	1.54371	2.08226	1.53544	1.1004	1.68764	1.75815	1.13588	0.952566	0.876988	0.537391	1.2494	1.6687	0.816952	1.16922	1.65981	1.27554	1.52555	1.06171	0.502534	1.23407	1.8108	1.28005	1.95263	1.27041	1.0307
11	3.16603	1.93122	2.5703	2.1237	3.68017	3.68978	1.76407	2.42925	2.57371	1.85915	1.7747	1.27958	1.02477	2.32355	3.00983	1.87029	2.11889	2.38957	1.84266	2.65692	2.33202	1.25406	2.34442	2.98362	2.32444	3.5245	1.81688	1.53506
13	4.74177	3.89212	4.29116	3.13276	6.02417	5.44112	3.02828	4.26206	5.25151	3.42165	2.55128	2.28982	2.21515	4.18731	5.58886	3.72875	3.41044	3.42302	3.54345	4.79862	3.22436	2.54829	4.66072	5.30924	4.11686	6.02516	3.10753	2.70455
15	8.03377	5.62808	6.52905	5.90775	9.54111	6.50315	5.50593	6.44	8.46863	6.06995	5.56226	4.41693	2.58345	6.19075	8.50789	5.49618	4.61154	5.37778	5.45003	7.48937	6.31031	5.70733	8.67784	7.76421	7.69957	10.9087	6.04094	5.06084
