# Supplementary material for: SLC38A2 and glutamine signalling in cDC1s dictate anti-tumour immunity
Source: Nature. 2023 Jul 5;620(7972):200–8. doi: 10.1038/s41586-023-06299-8 (PMC10396969; doi:10.1038/s41586-023-06299-8)
Supplement: Supplementary file 13 — Source Data Extended Data Fig. 5 [file 41586_2023_6299_MOESM13_ESM.xlsx]

## Sheet: Extended Data Figure 5a
Extended Data Figure 5a
	Relative Slc38a2 mRNA expression									Unpaired t-test
	WT				Slc38a2ΔDC					P value
cDC1	1.18723	1	0.948625	0.899488	0.005841	0.001298	0.000737	0.000293		< 0.0001
cDC2	1	1.00525	0.98705	0.920849	0.003892	0.001599	0.00577	0.008422		< 0.0001
CD4+ T cells	0.815062	0.744811	1	0.979573	0.984263	1.02318	0.803519	0.752901		0.9488
CD8+ T cells	1.12138	0.913694	0.982309	1.13364	1	0.881429	0.851958	0.971477		0.1337
B cells	0.901195	0.867501	1	0.954919	0.881703	1.08323	0.959234	0.768929		0.9194

## Sheet: Extended Data Figure 5b
Extended Data Figure 5b
	Relative 13C-Gln level												Unpaired t-test
	WT						Slc38a2ΔDC						P value
cDC1	0.885144	1	0.889228	0.887432	0.884531		0.648061	0.612124	0.590186	0.603223	0.524133		< 0.0001	cDC1 WT vs. cDC1 Slc38a2ΔDC
cDC2	0.607953	0.515717	0.47264	0.610753	0.577502	0.571269	0.354645	0.342504	0.366932	0.374995			0.0001	cDC2 WT vs. cDC2 Slc38a2ΔDC
													< 0.0001	cDC1 WT vs. cDC2 WT

## Sheet: Extended Data Figure 5c
Extended Data Figure 5c
cDC1	Relative uptake									Unpaired t-test
13C-	WT				Slc38a2ΔDC					P value
Gln	0.97	0.85	0.96	1.22	0.48	0.5	0.58	0.53		< 0.0001
Ala	0.95	0.86	1.06	1.13	0.59	0.65	0.81	0.62		0.005
Ser	1.04	0.89	0.91	1.16	0.78	0.91	1.14	0.7		0.3457
Thr	0.87	0.87	1.11	1.15	0.71	0.81	0.99	0.73		0.1029
Cys	0.75	0.6	0.97	1.69	0.84	0.74	1.09	1.67		0.8045
Asn	1.07	0.96	0.82	1.15	0.94	1.2	1.4	0.71		0.7206
cDC2	Relative uptake									Unpaired t-test
13C-	WT				Slc38a2ΔDC					P value
Gln	1.09	0.98	0.92	1	0.6	0.57	0.58	0.63		<0.0001
Ala	0.97	1.13	1.1	0.8	0.59	0.54	0.56	0.65		0.0019
Ser	1.39	1.01	0.92	0.68	0.66	0.76	0.63	0.93		0.1671
Thr	1	1.14	1.11	0.75	0.76	0.7	0.74	0.83		0.0398
Cys	0.55	1.51	1.37	0.58	1.16	0.86	0.51	1.4		0.952
Asn	1.61	0.9	0.83	0.65	0.79	0.94	0.75	1.2		0.7519

## Sheet: Extended Data Figure 5d
Extended Data Figure 5d
	Percentage (%)											Unpaired t-test
	WT						Slc38a2ΔDC					P value
cDCs	2.02	2.42	1.83	2.02	2.05	2.29	2.52	1.85	1.23	2.03		0.429
pDCs	0.352	0.48	0.45	0.46	0.39	0.39	0.44	0.44	0.332	0.39		0.5602
	Cell number (×106)											Unpaired t-test
	WT						Slc38a2ΔDC					P value
cDCs	1.39178	1.67948	1.51707	1.53843	1.65128	1.64422	1.89378	1.406	0.9102	1.7119		0.6289
pDCs	0.242528	0.33312	0.37305	0.350336	0.314145	0.28002	0.33066	0.3344	0.24568	0.328887		0.8545

## Sheet: Extended Data Figure 5e
Extended Data Figure 5e
	Percentage (%)											Unpaired t-test
	WT						Slc38a2ΔDC					P value
cDC1	18.3	21.8	28.2	27.5	20.6	22.8	25.2	24.5	18.1	29.2		0.7072
cDC2	76.9	67.8	61.5	62.8	75.8	73.2	70.8	70.9	77.9	61.9		0.8721
	Cell number (×105)											Unpaired t-test
	WT						Slc38a2ΔDC					P value
cDC1	2.54696	3.66127	4.27814	4.23069	3.40163	3.74882	4.77233	3.4447	1.64746	4.99875		0.8203
cDC2	10.7028	11.3869	9.32998	9.66135	12.5167	12.0357	13.408	9.96854	7.09046	10.5967		0.5947

## Sheet: Extended Data Figure 5f
Extended Data Figure 5f
	TCRb+CD4+ (%)											Unpaired t-test
	WT						Slc38a2ΔDC					P value
Spleen	18.1164	21.0148	18.2838	20.1515	17.4616	15.8424	19.28	16.4776	18.6034	20.0736		0.9111
PLN	29.5218	31.9102	39.6	36.036	36.4693	30.933	33.7855	34.3416	32.3718	36.6548		0.9229
MLN	35.7564	40.2165	38.2912	37.3368	38.5917	39.0456	38.6904	34.3765	38.6836	39.8594		0.8114
	TCRb+CD8+ (%)											Unpaired t-test
	WT						Slc38a2ΔDC					P value
Spleen	11.31	9.7162	9.8592	10.3356	11.0916	8.8077	10.2024	8.3886	11.8459	10.8756		0.8546
PLN	25.245	25.3184	30.0425	32.7028	29.445	23.1113	28.033	24.25	26.037	28.8204		0.683
MLN	27.225	28.4544	27.0164	26.8019	27.7706	26.016	23.0127	20.7794	27.8752	28.9191		0.2308

## Sheet: Extended Data Figure 5g
Extended Data Figure 5g
	CD44highCD62Llow among CD4+ T cells (%)											Unpaired t-test
	WT						Slc38a2ΔDC					P value
Spleen	18.8	17.3	16	17.6	14.7	19.4	16	18	15.2	20.2		0.9692
PLN	10.6	9.37	8.52	10.4	7.81	8.11	7.06	8.07	9.41	10.5		0.67
MLN	18.4	16.8	16.2	16.7	13.4	13.5	13.9	16	13.5	18		0.7209
	CD44highCD62Llow among CD8+ T cells (%)											Unpaired t-test
	WT						Slc38a2ΔDC					P value
Spleen	5.38	4.55	9.53	3.46	4.41	7.92	8.14	6.68	2.81	5.32		0.929
PLN	1.13	1.86	2.98	2.51	2.4	4.46	2.64	3.68	0.973	2.25		0.8197
MLN	4.11	2.82	2.69	2.07	3.35	5.47	3.1	4.54	1.87	2.66		0.6354

## Sheet: Extended Data Figure 5h
Extended Data Figure 5h
	Cytokine-producing cells among CD4+ T cells (%)											Unpaired t-test
	WT						Slc38a2ΔDC					P value
IFNγ+	6.02	4.65	5.27	4.89	4.8	6.98	4.73	5.53	3.5	6.31		0.5453
IL-2+	5.87	6.46	6.92	6.22	3.73	4.19	3.43	3.51	4.34	8.24		0.5569
IL-4+	0.057	0.48	0.66	0.74	0.5	0.73	0.51	1.31	0.0576	1		0.4721
IL-17+	0.643	0.63	0.34	0.21	0.22	0.87	0.35	0.38	0.437	1.35		0.5572
	Cytokine-producing cells among CD8+ T cells (%)											Unpaired t-test
	WT						Slc38a2ΔDC					P value
IFNγ+	8.83	10.6	18	13.5	11.3	18.2	15.7	13.1	9.01	14.4		0.8825
IL-2+	1.65	1.69	3.75	2.19	1.09	2.22	1.61	1.32	1	2.91		0.515

## Sheet: Extended Data Figure 5i
Extended Data Figure 5i
	Chimaerism ratio (CD45.2+/CD45.1+)											Unpaired t-test
	WT:CD45.1+					Slc38a2ΔDC:CD45.1+						P value
cDC1	0.904301	1.55455	0.610393	1.33242	1.69188	0.87529	0.901083	1.91187	1.03686	0.660508		0.6461
cDC2	0.925458	1.34074	0.966605	1.47364	1.61749	0.944804	1.10819	2.09731	1.17945	0.784969		0.8794

## Sheet: Extended Data Figure 5j
Extended Data Figure 5j
	Active caspase 3+ (%)											Unpaired t-test
	CD45.1+ WT					CD45.2+ Slc38a2ΔDC						P value
cDC1	7.62	8.63	9.02	7.5	9.63	7.04	7.59	8.21	10.1	9.77		0.9341
cDC2	2.94	2.24	3.18	2.89	4.11	1.48	2.22	3.11	2.55	2.57		0.128

[truncated: 8 more sheets: Extended Data Figure 5k, Extended Data Figure 5l, Extended Data Figure 5m, Extended Data Figure 5n, Extended Data Figure 5o, Extended Data Figure 5p, Extended Data Figure 5q, Extended Data Figure 5r]
