# Supplementary material for: SLC38A2 and glutamine signalling in cDC1s dictate anti-tumour immunity
Source: Nature. 2023 Jul 5;620(7972):200–8. doi: 10.1038/s41586-023-06299-8 (PMC10396969; doi:10.1038/s41586-023-06299-8)
Supplement: Supplementary file 14 — Source Data Extended Data Fig. 6 [file 41586_2023_6299_MOESM14_ESM.xlsx]

## Sheet: Extended Data Figure 6a
Extended Data Figure 6a
	Tumour size (×102 mm3)																					Two-way ANOVA
Days after inoculation	WT									Slc38a2ΔDC												P value
6	0.237819	0.300715	0.1411	0.222275	0	0.251709	0.288304	0.250036	0.269083	0.515511	0.370054	0.300715	0.359238	0.217322	0.544574	0.305265	0.357993	0.640419	0.580216	0.429592		0.0093
8	0.438023	0.569024	0.240057	0.29151	0	0.365185	0.4184	0.332126	0.221145	1.22429	0.512524	0.554547	0.451072	0.648018	1.20467	0.351822	0.429592	1.3121	0.991294	0.668206
10	0.771425	0.475784	0.518816	0.53699	0.291834	0.390812	0.897813	0.744752	0.795295	2.07579	0.647908	0.890941	1.38591	0.410032	1.40306	0.747283	0.696259	1.86811	1.3121	0.95492
12	1.52791	1.17378	0.614263	0.712122	0.451872	0.532974	0.71629	0.778224	1.0523	3.50398	0.95492	0.868441	1.75937	0.807345	2.12884	0.963994	1.07215	1.6714	2.22488	0.876799
14	2.24098	1.81215	0.853892	0.792962	0.650696	0.615414	0.791105	0.627767	1.18711	5.26063	1.35562	0.676919	2.62814	1.17074	4.03817	1.47612	1.36542	1.35562	3.20664	1.86372
16	3.50013	3.42738	0.930291	0.879995	1.02835	0.664252	0.933367	0.855544	2.81165	11.1192	2.05016	1.28148	2.94582	1.17247	5.94486	2.52879	1.76774	3.02085	6.1361	4.25148
18	5.42809	5.29537	1.24915	1.53461	2.22321	1.37231	1.40118	1.5776	5.3346	16.7857	4.13111	1.74366	4.95608	2.25032	13.1866	4.18631	3.15011	5.99733	11.8322	7.57587
20	8.02035	7.73266	1.49848	1.97694	4.46089	2.24098	2.1961	2.34844	13.5995	26.0853	7.18251	2.30455	7.54459	3.50577	23.162	6.19328	5.17921	8.50751	20.0476	14.4642

## Sheet: Extended Data Figure 6b
Extended Data Figure 6b
	Cells among CD45+ cells (%)																		Unpaired t-test
	WT								Slc38a2ΔDC										P value
CD8+	9.58	8.49	6.27	23.7	9.32	20.4	6.02	7.45	10.8	5.27	9.17	3.28	5.45	5.37	4.06	6.1	3.74		0.038
CD4+Foxp3−	1.49553	1.4079	1.35828	1.5795	2.40468	1.28709	1.07822	1.68078	1.82106	0.92976	2.75315	1.85802	1.12336	0.98748	1.16388	1.03793	0.79534		0.5719
CD4+Foxp3+	4.23447	4.2921	4.52172	4.9205	4.50532	5.52291	2.69178	3.45922	4.20894	2.05024	4.21685	3.51198	3.59664	3.69252	2.49612	2.79207	2.19466		0.02
	Cells (x105)/g of tumour																		Unpaired t-test
	WT								Slc38a2ΔDC										P value
CD8+	2.83944	2.96452	1.29543	3.91425	3.11891	7.37154	1.48759	4.3518	3.33799	2.65419	2.19607	1.05201	2	2.08398	1.28314	1.3832	1.09853		0.0442
CD4+Foxp3−	0.443264	0.491607	0.280631	0.260867	0.80472	0.46509	0.266438	0.9818	0.56284	0.468265	0.659337	0.595931	0.412243	0.383219	0.367838	0.235355	0.233611		0.5435
CD4+Foxp3+	1.25507	1.49871	0.934221	0.81266	1.50769	1.9957	0.665162	2.02065	1.30087	1.03258	1.00987	1.12641	1.31987	1.43298	0.788886	0.633113	0.644627		0.1495

## Sheet: Extended Data Figure 6c
Extended Data Figure 6c
IFNg+ among CD8+ T cells (%)			Unpaired t-test		Granzyme B+ among CD8+ T cells (%)			Unpaired t-test
WT	Slc38a2ΔDC		P value		WT	Slc38a2ΔDC		P value
78.3	80.3		0.0364		29.7	26.5		0.0416
77.8	60.6				31.8	33
75.4	83.2				28.4	19.5
85.7	65.5				54.8	21.2
74.2	62				30.4	37.2
83.7	78.7				53.1	25.1
76.3	71.2				31.1	21.9
79.5	71.9				37.5	34.4
	71.6					30.5

## Sheet: Extended Data Figure 6d
Extended Data Figure 6d
dLN	ZsGreen+ (%)																					Unpaired t-test
	WT										Slc38a2ΔDC											P value
cDC1	2.82	2.49	7.36	2.22	3.63	3.04	1.76	1.08	4.06	4.3	3.1	0.84	4.57	4.88	7.69	1.84	2.81	1.38	0.56	3.85		0.8903
cDC2	4.57	3.59	1.95	1.95	3.05	4.02	3.85	2.79	4.41	1.48	3.43	3.99	1.46	1.88	1.86	3.68	3.85	3.03	2.79	2.46		0.482

## Sheet: Extended Data Figure 6e
Extended Data Figure 6e
Tumour	ZsGreen+ (%)																					Unpaired t-test
	WT										Slc38a2ΔDC											P value
cDC1	7.69	14.5	22.8	4.62	30.8	9.38	17.9	16	16.7	7.79	24.3	21.7	11	12.1	24.7	20.6	26.7	7.14	10.8	10.2		0.5454
cDC2	30.2	22.4	34.4	19.4	26.1	17	24.8	25.1	25.8	12.3	34	37.2	16.8	27.5	25.4	29.2	40.6	18	25.1	23.4		0.2271

## Sheet: Extended Data Figure 6f
Extended Data Figure 6f
	CFSElow OT-I cells (%)															Unpaired t-test
	WT						Slc38a2ΔDC									P value
dLN	54.2	42.7	57.2	55.8	55.4	70.7	57.8	50.9	53.2	58.4	64.3	66.6	63.2	71.2		0.2858
ndLN	1.85	2.25	3.53	1.33	1.5	1.33	3.65	2.45	1.7	2.93	4.87	1.5	3.58	1.9		0.1534

## Sheet: Extended Data Figure 6g
Extended Data Figure 6g
OT-I cells (×105)/g of tumour			Unpaired t-test
WT	Slc38a2ΔDC		P value
2.79213	0.432817		0.0013
2.64304	0.626447
2.52531	1.27721
3.10701	0.987841
3.65625	1.09692
3.34369	3.49084
1.27604	1.53241
	2.03319
	1.31908
	1.26112
	0.632593
	0.442609

## Sheet: Extended Data Figure 6h
Extended Data Figure 6h
	Percentage (%)																				Two-way ANOVA
	WT							Slc38a2ΔDC													P value
TIM-3+Ly108−	50	50.5	42.1	45.3	72	65.9	42.3	31.3	20.4	37.8	28.1	35.9	29.2	40.5	43.6	43.8	41.1	16.2	12.2		0.0008
TIM-3−Ly108+	48.9	48.7	56.9	53.8	26.8	32.5	56.5	67.8	77.6	60.8	71	62.8	69.7	57.8	54.8	54.9	57.5	82.9	87		0.0009

## Sheet: Extended Data Figure 6i
Extended Data Figure 6i
	Percentage (%)																				Two-way ANOVA
	WT							Slc38a2ΔDC													P value
TIM-3+TCF1−	50.5	51.3	42.4	46.3	68.6	64.9	49.5	30	18.7	28.3	37.1	29.3	39.9	44	41.9	39	38.4	16.2	11.6		0.0003
TIM-3−TCF1+	47.5	46.8	56	51.5	28.7	32.3	48.3	68.3	79.2	69	59.8	68.6	55.8	52.3	54.4	57.5	58.4	82.4	86.8		0.0003

## Sheet: Extended Data Figure 6j
Extended Data Figure 6j
T-bet MFI (×102)			Unpaired t-test
WT	Slc38a2ΔDC		P value
16.14	16.06		0.0061
17.84	12.52
19.49	17.78
18.42	15.76
22.17	15.13
17.93	16.18
15.13	17.2
	15.93
	15.38
	13.83
	11.9
	10.72

[truncated: 3 more sheets: Extended Data Figure 6k, Extended Data Figure 6l, Extended Data Figure 6m]
