# Supplementary material for: SLC38A2 and glutamine signalling in cDC1s dictate anti-tumour immunity
Source: Nature. 2023 Jul 5;620(7972):200–8. doi: 10.1038/s41586-023-06299-8 (PMC10396969; doi:10.1038/s41586-023-06299-8)
Supplement: Supplementary file 15 — Source Data Extended Data Fig. 7 [file 41586_2023_6299_MOESM15_ESM.xlsx]

## Sheet: Extended Data Figure 7c
Extended Data Figure 7c
	Relative Flcn mRNA expression									Unpaired t-test
	WT				FlcnΔDC					P value
cDC1	0.985001	0.819531	0.896682	0.708629	0.008905	0.014624	0.028085	0.032572		< 0.0001
cDC2	0.922469	0.848272	0.996833	1.00226	0.040821	0.044379	0.069285	0.040872		< 0.0001
CD4 T cells			0.961164	1.15316			0.914469	0.915916
CD8 T cells			1.00566	0.843713			0.877464	0.76707
B			0.957404	0.553664			0.971112	1.27671

## Sheet: Extended Data Figure 7d
Extended Data Figure 7d
	Cell number (×105)													Unpaired t-test
	WT						FlcnΔDC							P value
cDC1	3.14231	3.5609	3.62424	5.09736	4.56862	6.21033	2.6884	2.86859	3.84695	4.36883	5.45534	7.7274		0.8922
cDC2	8.03587	9.49573	9.12357	14.1983	14.3556	12.3607	2.94601	2.86859	3.66802	6.89949	6.59747	7.7274		0.0016

## Sheet: Extended Data Figure 7e
Extended Data Figure 7e
	Chimaerism ratio (CD45.2+/CD45.1+)											Unpaired t-test
	WT:CD45.1+					FlcnΔDC:CD45.1+						P value
cDC1	0.995477	1.99029	1.59856	1.42568	1.29822	2.05381	1.0541	1.05465	0.823842	0.923151		0.3417
cDC2	1.0298	1.7094	1.41194	1.50182	1.41011	0.544959	0.215858	0.350536	0.238818	0.229524		<0.0001

## Sheet: Extended Data Figure 7f
Extended Data Figure 7f
	Active caspase 3+ (%)											Unpaired t-test
	CD45.1+ WT					CD45.2+ FlcnΔDC						P value
cDC1	4.99	4.43	4.79	5.11	3.67	3.94	5.08	4.76	5.02	3.41		0.719
cDC2	0.93	1.86	1.35	1.62	0.95	1.01	0.93	1.68	2.26	0.54		0.8746

## Sheet: Extended Data Figure 7g
Extended Data Figure 7g
	Ki67+ (%)											Unpaired t-test
	CD45.1+ WT					CD45.2+ FlcnΔDC						P value
cDC1	57.3	63.5	74	60.3	68	67	72	75.8	68.2	79.8		0.069
cDC2	31.2	40.1	45.6	42	39	35.7	38.8	41.7	38.6	37.1		0.6541

## Sheet: Extended Data Figure 7h
Extended Data Figure 7h
cDC1 + OT-I
IL-2 (×102 pg/ml)													Unpaired t-test
WT						FlcnΔDC							P value
1.60675	1.47174	1.6313	1.70311	1.23912	1.70133	0.58713	0.69057	0.73358	0.65725	0.57821	0.71999		< 0.0001
cDC1 + OT-I
IFNg (×102 pg/ml)													Unpaired t-test
WT						FlcnΔDC							P value
10.6485	11.1125	7.6224	11.6681	9.10273	10.8887	2.16271	1.86841	2.24019	2.01182	2.65838	1.7355		<0.0001

## Sheet: Extended Data Figure 7i
Extended Data Figure 7i
cDC2 + OT-II
IL-2 (×102 pg/ml)																	Unpaired t-test
WT								FlcnΔDC									P value
5.29971	6.00904	5.68375	6.26945	6.65349	5.94065	6.61578	7.50837	6.26682	5.51277	6.57633	7.09101	6.89285	6.70171	6.3659	5.78019		0.631

## Sheet: Extended Data Figure 7j
Extended Data Figure 7j
	LPS
	IL-12p40+ (%)									Unpaired t-test
	WT				FlcnΔDC					P value
cDC1	51.5	48.8	49.5	50.1	33.7	29.7	37	33.8		<0.0001
cDC2	11.8	12.1	11.7	11.5	12.7	11.8	11.9	13.6		0.1479
	Poly I:C
	IL-12p40+ (%)									Unpaired t-test
	WT				FlcnΔDC					P value
cDC1	25.3	25.9	26.3	26.1	23	23.8	22.7	23.7		0.0003
cDC2	9.34	8.59	8.98	8.84	9.09	9.36	11.1	9.24		0.1764

## Sheet: Extended Data Figure 7k
Extended Data Figure 7k
Tumour weight (g)			Unpaired t-test
WT	FlcnΔDC		P value
0.525	1.65		0.0013
0.75	2.325
0.3	1.875
1.35	3.3
1.425	2.85
0.375

## Sheet: Extended Data Figure 7l
Extended Data Figure 7l
	Tumour size (×102 mm3)												Two-way ANOVA
Days after inoculation	WT							FlcnΔDC					P value
6	0	0.0923533	0	0	0.109602	0.160555	0.378837	0.0987476	0.149098	0	0.183923		0.0003
8	0	0.170426	0.153186	0	0.121029	0.144702	0.292735	0.394428	0.199014	0.139154	0.349328
10	0.0644483	0.219334	0.396106	0.0655161	0.188984	0.309028	0.92722	1.72315	0.71122	0.453975	1.16102
12	0.217766	0.242853	1.21238	0.145001	0.344724	0.634205	1.66988	3.45615	1.22178	0.987224	2.83646
14	0.401546	0.815772	3.05339	0.372894	0.76787	1.16908	3.36824	6.2751	2.3809	2.49543	7.39875
16	0.814686	1.40428	5.42762	0.936062	1.40506	3.14823	8.08008	8.93396	5.40605	5.01891	15.2941
18	2.34119	2.21174	7.71831	1.77407	2.56207	5.60687	12.8557	15.0044	9.53128	9.42354	20.9172

[truncated: 5 more sheets: Extended Data Figure 7m, Extended Data Figure 7n, Extended Data Figure 7p, Extended Data Figure 7q, Extended Data Figure 7r]
