# Supplementary material for: SLC38A2 and glutamine signalling in cDC1s dictate anti-tumour immunity
Source: Nature. 2023 Jul 5;620(7972):200–8. doi: 10.1038/s41586-023-06299-8 (PMC10396969; doi:10.1038/s41586-023-06299-8)
Supplement: Supplementary file 16 — Source Data Extended Data Fig. 8 [file 41586_2023_6299_MOESM16_ESM.xlsx]

## Sheet: Extended Data Figure 8b
Extended Data Figure 8b
CD44 MFI (×104)			Unpaired t-test
WT	FlcnΔDC		P value
2.1726	1.3758		0.0048
2.0622	2.0216
2.0777	1.3098
3.1777	1.468
2.442	1.7817
2.2781	1.2224
	2.101

## Sheet: Extended Data Figure 8c
Extended Data Figure 8c
CD69 MFI (×103)			Unpaired t-test
WT	FlcnΔDC		P value
1.42	0.922		0.0016
1.235	0.993
1.139	0.927
1.554	1.127
1.924	0.966
1.829	1.13
	0.937

## Sheet: Extended Data Figure 8d
Extended Data Figure 8d
PD-1+ among CD8+ T cells (%)			Unpaired t-test			PD-1+CD8+ T cells (×105)/g of tumour			Unpaired t-test
WT	FlcnΔDC		P value			WT	FlcnΔDC		P value
64.2	56.7		0.0163			0.6099	0.37989		0.0007
74.3	53					1.16651	0.4823
72.3	37.4					1.92318	0.1683
65.4	28.4					2.09934	0.08236
68	68.4					1.2512	0.22572
85.2	55.9					1.065	0.48074
	59.1						0.81558
	69.5						0.2919

## Sheet: Extended Data Figure 8f
Extended Data Figure 8f
	Percentage (%)															Two-way ANOVA
	WT						FlcnΔDC									P value
TIM-3+TCF1−	69.2	79.9	75	65.4	61.1	85.1	47.7	52.6	35.7	26.9	65.2	50.5	57.2	65.5		0.0031
TIM-3−TCF1+	27.2	18.1	23.3	31.9	34.6	12.6	49.1	44.1	61.9	69.6	33.4	46.1	39.3	31.4		0.0034
	Cells (×105)/g of tumour															Two-way ANOVA
	WT						FlcnΔDC									P value
TIM-3+TCF1−	0.739533	1.05187	1.345	1.1772	1.8258	2.81799	0.318977	0.17163	0.0546077	0.102104	0.235617	0.159097	0.298236	0.519749		<0.0001
TIM-3−TCF1+	0.222453	0.347189	0.302836	0.335894	0.499052	0.315615	0.229068	0.0690007	0.0536802	0.0469168	0.0914987	0.122063	0.19409	0.300907		0.5219

## Sheet: Extended Data Figure 8g
Extended Data Figure 8g
T-bet MFI (×103)			Unpaired t-test
WT	FlcnΔDC		P value
1.227	0.986		0.0019
1.249	1.276
1.311	0.933
1.035	0.864
1.236	0.977
1.261	0.918
	0.9
	0.877

## Sheet: Extended Data Figure 8h
Extended Data Figure 8h
Ki67+ among CD8+ T cells (%)			Unpaired t-test
WT	FlcnΔDC		P value
27.4	27.3		0.3931
25	29.3
35.3	21.4
20.4	22
38.3	23.4
31.5	22.8
20.5	27.1
28.9	34.4

## Sheet: Extended Data Figure 8i
Extended Data Figure 8i
IFNg+CD8+ T cells (×105)/g of tumour															Unpaired t-test
WT						FlcnΔDC									P value
0.7334	1.2403	2.03756	2.77023	1.43704	1.04875	0.49178	0.59241	0.27765	0.18038	0.22308	0.61318	0.85836	0.27888		0.0018
TNFa+CD8+ T cells (×105)/g of tumour															Unpaired t-test
WT						FlcnΔDC									P value
0.2394	0.32656	0.86716	1.36104	0.61456	0.4925	0.14204	0.16562	0.0738	0.07279	0.04917	0.19092	0.22218	0.05628		0.0036
Granzyme B+CD8+ T cells (×105)/g of tumour															Unpaired t-test
WT						FlcnΔDC									P value
0.33345	0.59974	0.63042	1.12992	0.3864	0.34	0.09648	0.17836	0.05715	0.04582	0.08316	0.16942	0.25806	0.06594		0.0015

## Sheet: Extended Data Figure 8j
Extended Data Figure 8j
dLN	ZsGreen+ (%)																			Unpaired t-test
	WT									FlcnΔDC										P value
cDC1	0.6	2.11	2.9	0.4	2.41	2.24	3.47	0.8	1.7	2.87	1.91	3.04	2.02	4.02	2.46	1.56	0.78	2.88		0.2677
cDC2	2.52	5.32	5.34	3.96	3.75	3.33	3.59	4.31	4.72	0.74	0.56	2.9	2.5	1.93	1.81	0.56	0.95	2.67		<0.0001

## Sheet: Extended Data Figure 8k
Extended Data Figure 8k
Tumour	ZsGreen+ (%)																			Unpaired t-test
	WT									FlcnΔDC										P value
cDC1	23.5	12.5	17.4	13.4	13.2	13.3	15.7	11.8	15.7	23.3	19.2	5.52	7.04	8.03	7.89	7.76	8.62	10.3		0.0869
cDC2	38.6	22.5	25.2	23.4	27.7	26.1	30	38.6	42.1	36	31.9	16.6	35.8	18.3	21.4	25.4	26.2	32.6		0.3513

## Sheet: Extended Data Figure 8l
Extended Data Figure 8l
	CFSElow OT-I cells (%)													Unpaired t-test
	WT						FlcnΔDC							P value
dLN	59.5	47	51.4	57.4	63.4	66	63	54.4	54.4	57.3	59.4	66.6		0.6356
ndLN	0.48	0.6	0.29	0.83	0.28	0.093	0.38	0.28	0.28	0.093	0.37	0.094		0.1647

[truncated: 6 more sheets: Extended Data Figure 8m, Extended Data Figure 8n, Extended Data Figure 8o, Extended Data Figure 8p, Extended Data Figure 8q, Extended Data Figure 8r]
