# Supplementary material for: SLC38A2 and glutamine signalling in cDC1s dictate anti-tumour immunity
Source: Nature. 2023 Jul 5;620(7972):200–8. doi: 10.1038/s41586-023-06299-8 (PMC10396969; doi:10.1038/s41586-023-06299-8)
Supplement: Supplementary file 17 — Source Data Extended Data Fig. 9 [file 41586_2023_6299_MOESM17_ESM.xlsx]

## Sheet: Extended Data Figure 9e
Extended Data Figure 9e
Relative Lysotracker MFI			Unpaired t-test
WT	FlcnΔDC		P value
1	2.14155		< 0.0001
1.18715	2.09709
1.39223	1.82342
1	1.70489
1	2.66067
1.53392	2.20445
1.09924	2.09701

## Sheet: Extended Data Figure 9f
Extended Data Figure 9f
EEA1+ vesicles (mm3/cell)			Unpaired t-test		EEA1+ vesicle volume (mm3)			Unpaired t-test
WT	FlcnΔDC		P value		WT	FlcnΔDC		P value
17.8618	13.7268		0.0259		0.080831	0.159486		0.026
4.18517	11.85				0.364912	0.132247
11.4325	7.29718				0.030735	0.043706
16.9714	36.8905				0.061703	0.063639
22.231	30.2419				7.82813	0.028797
16.7309	35.0808				0.140213	0.041084
19.9409	16.1252				0.012161	0.297552
25.2023	32.8382				0.421064	0.033684
1.73993	16.2064				4.81669	0.248872
11.9725	53.8584				0.134072	10.6874
10.3837	32.9357				1.08379	1.43646
10.1965	24.5296				0.026348	0.227612
4.14205	17.2087				0.470742	0.326302
12.2288	11.8129				1.166	0.05299
41.8614	24.8388				1.22443	0.132387
31.8068	15.7486				0.150492	0.069137
14.9788	37.1469				0.233042	0.033922
28.1833	14.3583				0.542952	0.415136
6.14289	32.5859				0.069581	0.158064
6.58455	25.7586				0.179589	0.169054
34.8116	17.1841				0.086651	0.312215
26.7503	43.2717				0.041894	0.478788
36.47	24.8436				0.014527	0.03882
10.3336	13.6027				0.039946	0.042467
24.2607	23.1139				0.108531	0.036934
10.6321	21.7148				0.011802	0.139336
6.19989	59.3657				0.130375	0.210259
28.9763	16.3364				0.430292	8.98663
	10.5627				0.083318	0.27015
					0.217675	0.303748
					0.052465	0.292578
					1.27849	0.055282
					0.023819	0.383265
					0.458073	0.338954
					0.031659	0.105378
					0.01358	0.728211
					0.039355	3.38121
					0.056357	0.054735
					0.090696	0.185501
					0.47751	0.064118
					0.301928	0.178619
					0.034637	0.011274
					0.0296	0.254711
					0.146211	0.166131
					0.033662	0.037929
					0.290834	0.014152
					0.354936	0.059161
					0.017206	0.149921
					0.11377	0.816301
					0.214144	0.019751
					0.032465	0.189443
					0.080832	0.014439
					8.61035	0.019533
					0.494389	0.068018
					0.316539	0.066232
					0.08854	0.08743
					0.113719	1.35184
					1.37528	0.031217
					0.042347	1.10381
					0.025862	0.107876
					0.07505	0.033428
					7.0921	0.035413
					0.026487	0.103082
					5.80383	0.876363
					0.383653	0.009544
					0.204068	0.111557
					1.42397	0.090665
					0.214412	32.5041
					0.088164	0.015452
					0.159568	0.011983
					0.096118	0.059086
					0.00879	0.035173
					0.366438	0.350284
					0.487836	0.065017
					0.163132	0.725121
					0.732203	0.016281
					0.064177	0.090661
					0.01779	0.225248
					0.050526	0.041611
					0.207767	0.563855
					0.115556	0.029129
					0.031423	0.036116
					0.164701	28.0634
					0.051038	0.132443
					0.112009	0.078444
					0.406051	0.545016
					18.6933	0.115167
					0.0116	0.544893
					0.017347	2.51177
					0.387168	0.012843
					0.011674	0.027305
					0.079613	0.199711
					0.030942	0.035383
					0.029135	0.073685
					0.207706	0.525136
					0.113867	0.02778
					0.323958	0.803056
					0.070145	0.068697
					0.088178	0.012851
					0.404454	0.052323
					0.281435	0.436857
					11.3291	0.023035
					1.21867	0.10242
					0.074042	0.076771
					1.69107	0.285304
					0.360814	0.260792
					0.252662	0.037281
					0.058254	0.709442
					0.312307	0.936618
					0.317904	0.323159
					0.312682	0.791041
					0.089961	1.30466
					0.530776	0.323014
					0.057183	0.375177
					0.065851	0.102013
					0.016392	0.713369
					0.196171	22.5133
					0.079381	0.225884
					0.054214	0.426538
					0.093445	0.279535
					0.231786	0.165014
					0.223764	0.143938
					0.021556	0.130496
					0.242934	0.037694
					0.177488	0.347301
					0.029737	0.296936
					0.108807	0.105375
					0.143902	0.031829
					0.131519	0.684186
					0.056824	0.068239
					16.1354	0.028611
					0.412454	2.8119
					0.01213	0.396406
					0.147372	0.0363
					0.453379	0.583155
					1.33561	9.32583
					0.277456	0.04192
					2.71683	0.036823
					0.008341	2.53587
					0.01575	0.66876
					0.628893	0.151765
					0.139922	0.025782
					0.034334	0.055812
					0.696448	0.069161
					0.05784	0.01956
					0.447452	0.058443
					17.8181	0.023462
					0.019196	0.116038
					0.092181	0.035095
					0.29776	0.027245
					0.056205	0.015495
					0.139759	2.02754
					0.091304	0.257609
					0.059507	0.093426
					0.134653	0.05301
					0.522487	0.07377
					0.192083	26.4516
					0.064385	0.237789
					0.019386	0.964324
					0.051026	0.149158
					0.074372	0.060489
					0.075964	0.06065
					0.292037	0.074716
					0.019849	0.333967
					0.177761	2.90615
					0.262388	0.052675
					1.49043	0.639242
					0.267639	0.202881
					1.17215	10.5244
					0.043492	0.046662
					0.008935	0.20149
					0.554421	0.265928
					0.312438	0.094703
					1.79299	1.45371
					0.089988	0.097224
					0.253262	0.057765
					5.08436	0.04486
					0.021498	2.20398
					0.113254	0.016222
					0.322896	0.237893
					0.099403	0.027059
					0.031111	0.121285
					0.028917	0.398207
					0.556698	48.5914
					0.702953	0.127772
					7.42988	0.120001
					0.053513	0.067292
					0.184283	0.936046
					0.628198	0.032546
					0.173822	0.265023
					0.01449	0.096734
					0.022774	1.24452
					0.110656	0.190496
					0.270859	0.056637
					0.787687	0.013136
					0.027681	0.289765
					1.27952	0.052842
					0.167894	0.226831
					0.027567	0.04793
					0.179687	0.015133
					1.20061	0.061592
					0.019083	0.072746
					0.23269	0.059582
					0.02006	0.111444
					0.014395	0.112176
					0.296625	28.7355
					0.55518	0.027658
					0.070058	0.070184
					0.044213	0.011649
					1.07359	0.178766
					0.784631	0.51995
					0.167402	0.12115
					2.86641	0.072512
					0.159561	0.033193
					0.461195	0.079553
					0.117969	1.28634
					0.439377	0.123435
					0.020986	0.052241
					0.055075	0.127418
					0.265696	0.244965
					0.500506	0.633941
					0.157688	0.037463
					0.071083	0.622295
					0.018028	4.08765
					0.102475	0.34518
					0.171531	0.582548
					0.343042	0.024083
					0.014476	0.086496
					0.062771	1.74821
					0.861738	0.108897
					0.318856	0.133788
					0.025597	0.09787
					0.0283	3.10819
					0.028664	0.292796
					0.100347	0.032661
					0.041235	0.393676
					0.083703	9.24481
					0.225006	0.00936
					0.079438	0.017268
					0.375599	0.630576
					0.54234	0.013889
					0.024811	0.177849
					0.370187	0.335009
					0.220457	0.040698
					10.0831	0.057367
					0.200521	0.058232
					0.01966	0.062754
					0.30121	0.056122
					0.165277	0.123214
					0.013117	1.13596
					0.19764	0.014899
					0.028124	0.679171
					0.012526	0.553635
					0.225311	12.5121
					1.23171	0.730639
					0.38226	2.32374
					1.88895	0.381853
					0.295064	0.299199
					0.342399	0.018338
					0.716344	3.68657
					0.316143	0.406013
					0.214662	0.241135
					0.14038	0.133675
					0.024979	0.258444
					0.277943	0.231722
					0.062065	0.185377
					0.250544	0.10667
					0.042448	2.8425
					0.150392	0.017758
					0.732326	0.43073
					0.092586	0.139591
					0.178512	0.109591
					0.080939	0.363556
					0.406816	0.03373
					5.13272	0.050244
					0.093961	0.16288
					0.187416	0.018762
					0.576188	0.027494
					1.29399	0.787861
					20.8354	0.061011
					0.056171	0.016365
					0.074468	0.158083
					0.360752	0.246076
					0.371969	0.368626
					0.014272	0.911686
					0.127796	0.262445
					0.031434	0.019595
					0.182629	0.181704
					0.301744	21.1687
					0.225087	0.016153
					0.018141	0.462201
					0.217711	2.33346
					0.995522	0.123025
					0.099371	0.362111
					0.072104	0.023325
					0.021799	0.02617
					0.057291	0.044674
					0.197854	4.96356
					0.010052	1.26875
					0.136677	0.343677
					0.078106	0.044959
					0.154985	0.015449
					11.1729	0.06764
					0.211466	0.026182
					0.040918	0.083669
					0.683565	5.5436
					0.086659	0.156611
					0.359427	0.010412
					1.15595	0.339432
					0.130393	0.067635
					0.030283	0.052423
					0.160193	7.80052
					0.228001	0.147605
					0.035563	0.071069
					0.524054	0.270858
					0.10787	0.026691
					0.461079	0.250101
					0.272994	2.67685
					0.01571	0.747251
					0.056043	0.023099
					0.044834	23.4896
					0.113648	0.069425
					0.081637	0.875384
					0.136544	0.071956
					23.2465	0.177362
					0.681039	0.206526
					0.091115	0.16072
					0.018694	0.055261
					0.170991	0.316227
					0.087864	0.182773
					0.110781	0.014452
					0.31114	0.019075
					0.087441	0.300069
					0.219104	0.416532
					0.398198	0.332495
					0.638025	12.1768
					3.3285	0.092632
					0.495564	0.058155
					0.454951	2.42744
					0.400143	0.040966
					0.089106	0.382531
					0.039448	0.944718
					1.314	0.133174
					0.019298	0.184027
					0.121173	0.255875
					0.121394	0.022626
					0.222492	0.140601
					1.01099	0.024895
					0.105846	0.072057
					1.1643	0.048986
					1.02585	0.084255
					0.567448	0.108467
					0.223031	0.027028
					0.352962	0.124305
					0.086213	0.100785
					0.02165	2.50154
					1.57393	0.016211
					0.062422	0.016602
					0.585279	0.0799
					0.029528	0.126682
					0.365629	24.5714
					0.146637	0.025919
					0.296552	0.373824
					0.706319	0.081076
					0.206571	0.416545
					25.0784	0.045643
					4.50899	0.560974
					0.113657	0.551959
					0.009466	0.064451
					0.33756	0.02128
					2.17478	0.308096
					0.018682	0.392769
					0.318047	0.009212
					0.085178	0.02731
					0.14909	0.453921
					0.029809	22.4256
					6.9725	0.02414
					0.118324	0.717127
					0.649954	0.274115
					0.108181	0.110099
					5.4687	0.15982
					0.476917	0.313247
					0.017508	0.011429
					8.0281	0.087375
					0.071218	0.661413
					0.370519	0.146632
					0.040496	0.081189
					1.19156	0.156667
					0.026528	0.32346
					0.8067	0.203721
					0.076719	0.072381
					0.028206	0.721385
					0.227831	0.315566
					0.066297	12.8043
					0.340156	0.00964
					0.038313	0.007049
					0.509502	0.082721
					0.122606	0.484915
					0.049303	0.026054
					0.138649	0.0563
					0.314857	0.035259
					0.01206	0.141452
					0.113829	0.185813
					0.219325	0.026797
					0.528348	0.034839
					0.054936	0.049434
					0.282315	0.295227
					0.232126	0.028432
					0.604814	0.007064
					0.01803	0.05781
					0.042889	0.08431
					8.1287	15.3186
					0.096241	0.170334
					1.11275	0.062557
					0.045464	0.029419
					0.034849	0.097754
					0.024077	8.56733
					0.032355	3.38829
					0.024792	14.0243
					1.95803	0.199458
					0.035764	0.013962
					0.251289	0.013086
					0.482673	0.018723
					2.90134	0.016457
					0.227132	0.032514
					0.025541	0.147187
					0.074553	0.020262
					0.032559	0.287352
					0.032063	0.019474
					16.9655	0.134667
					0.157048	0.331299
					0.257324	0.113721
					0.300914	0.013388
					0.076734	0.471683
					0.043156	0.09217
					0.069499	0.033502
					0.022755	0.484579
					0.285185	0.368246
					0.017071	0.101825
					0.038078	0.058289
					0.442752	0.168225
					0.094589	0.010499
					0.534819	0.136566
					5.81124	0.055785
					0.106848	21.5007
					0.01546	0.017991
					0.156028	0.068148
					0.289472	0.042705
					0.111229	0.036673
					0.536605	0.043748
					0.413641	0.014369
					0.131832	0.055837
					0.459049	0.994982
					0.260768	0.129818
					0.115327	0.077706
					0.026104	0.761427
					0.116275	1.18984
					0.114396	0.008604
					0.143757	10.1608
					0.014125	1.18616
					0.032229	0.009382
					0.038154	0.026193
					0.04614	0.389899
					2.6707	0.057725
					1.41029	0.248301
					0.996688	0.082296
					0.105511	0.01036
					0.370195	0.080842
					0.325667	0.242611
					0.565099	20.7801
					0.292259	0.474197
					0.03981	0.193722
					0.133647	0.015235
					0.727833	0.092501
					0.098354	0.144415
					0.012483	0.167249
					0.200707	0.108292
					0.509209	0.040095
					0.699365	20.4791
					0.156822	0.042052
					0.100046	0.112912
					0.290695	0.217173
					0.105879	0.014605
					0.054659	0.187156
					0.559307	1.02437
					0.012782	0.019891
					0.140414	0.478628
					0.052699	0.988268
					0.12956	0.156789
					0.048641	1.48503
					0.146257	0.030378
					0.520939	0.527029
					0.049505	0.067796
					0.039315	0.752638
						53.261
						0.024324
						0.017664
						0.182828
						0.045593
						0.416116
						0.465279
						0.023724
						0.023547
						0.083524
						0.015436
						8.18258
						3.53576
						0.046413
						0.187003
						3.08666
						0.565771
						0.302715

## Sheet: Extended Data Figure 9g
Extended Data Figure 9g
LAMP1 MFI (×103)			Unpaired t-test
WT	FlcnΔDC		P value
3.118	6.078		< 0.0001
3.17	5.876
3.307	5.467
3.406

## Sheet: Extended Data Figure 9k
Extended Data Figure 9k
pHrodo Green MFI (×103)			Unpaired t-test
WT	FlcnΔDC		P value
3.84	5.612		0.0018
3.665	5.602
4.59	5.259
4.314	5.129

## Sheet: Extended Data Figure 9l
Extended Data Figure 9l
Relative Lysotracker MFI					One-way ANOVA
WT	FlcnΔDC	TfebΔDC	Flcn/TfebΔDC		P value
1	1.88957	1.02057	1.43821		<0.0001	WT vs. FlcnΔDC
1.20956	1.65194	1.20604	1.3115		0.9975	WT vs. TfebΔDC
1	1.49721	1.07412	1.36498		0.011	FlcnΔDC vs. Flcn/TfebΔDC
0.945296	1.83223	0.948867	1.5178
1		0.957767
1.13819
0.904207

## Sheet: Extended Data Figure 9m
Extended Data Figure 9m
IL-2 (×102 pg/ml)					One-way ANOVA
WT	FlcnΔDC	TfebΔDC	Flcn/TfebΔDC		P value
2.24465	1.12589	2.13465	2.36858		<0.0001	WT vs. FlcnΔDC
2.87056	0.65946	1.76477	1.87477		0.9287	WT vs. TfebΔDC
2.64143	0.897238	2.28116	2.43727		<0.0001	FlcnΔDC vs. Flcn/TfebΔDC
2.15674	0.984664	2.64863	2.40317
2.22399	0.798764	3.3048	1.62835
1.77726	0.885709	2.57321	2.3878
IFNg (×102 pg/ml)					One-way ANOVA
WT	FlcnΔDC	TfebΔDC	Flcn/TfebΔDC		P value
2.50152	0.49096	3.26784	3.23488		0.0042	WT vs. FlcnΔDC
1.47152	0.07896	2.13896	2.12248		0.9382	WT vs. TfebΔDC
3.5892	0.97712	3.62216	2.04008		0.0044	FlcnΔDC vs. Flcn/TfebΔDC
1.89176	0.23552	2.34496	2.6828
2.11424	0.458	1.78464	1.60336
1.97416	1.84232	1.76816	1.8176
