# Supplementary material for: SLC38A2 and glutamine signalling in cDC1s dictate anti-tumour immunity
Source: Nature. 2023 Jul 5;620(7972):200–8. doi: 10.1038/s41586-023-06299-8 (PMC10396969; doi:10.1038/s41586-023-06299-8)
Supplement: Supplementary file 18 — Source Data Extended Data Fig. 10 [file 41586_2023_6299_MOESM18_ESM.xlsx]

## Sheet: Extended Data Figure 10a
Extended Data Figure 10a
Tumour weight (g)					One-way ANOVA
WT	FlcnΔDC	TfebΔDC	Flcn/TfebΔDC		P value
0.625	0.758	0.56	0.177		0.0061	WT vs. FlcnΔDC
0.792	1.983	0.533	0.114		0.8405	WT vs. TfebΔDC
0.754	0.796	0.042	0.074		0.0009	FlcnΔDC vs. Flcn/TfebΔDC
0.336	0.645	0.05	0.19
0.239	1.065	0.605	0.581
0.574	0.961	0.228	0.606
0.605	1.021	0.71	0.632
0.317		0.205
0.171		0.432

## Sheet: Extended Data Figure 10b
Extended Data Figure 10b
	Tumour size (×102 mm3)																																						Two-way ANOVA
Days after inoculation	WT											FlcnΔDC											TfebΔDC								Flcn/TfebΔDC								P value
8	0.138717	0.298864	0.482966	0.290087	0.0768379	0.291806	0.242507	0.244563	0.333138	0.278715	0.169533	0.354792	0.224773	0.213975	0.312026	0.473239	0.224044	0.423462	0.54168	0.499734	0.331785	0.495102	0.242608	0.38647	0.377236	0.349011	0.169719	0.305864	0.251698	0.222801	0.0775373	0.214987	0.199488	0.177691	0.228645	0.151374	0.123207		0.0029	WT vs. FlcnΔDC
10	0.246813	0.429733	0.458394	0.128258	0.480305	0.275966	0.462524	0.236394	0.403817	0.268271	0.10093	0.547719	0.612227	0.305721	0.375669	0.748251	0.322869	0.657585	0.753586	0.709931	0.447923	0.651953	0.320413	0.597677	0.446052	0.40694	0.262457	0.446408	0.30225	0.288186	0.218821	0.254011	0.234045	0.225959	0.335506	0.275105	0.165442		0.3255	WT vs. TfebΔDC
12	0.534534	0.811497	0.740971	0.267322	0.586772	0.400641	1.74275	0.433227	0.484057	1.23636	0.202628	1.12788	1.48742	0.756027	0.925967	2.33916	1.72084	1.95751	1.83546	3.69072	0.792541	1.61232	0.262457	0.446408	0.30225	0.288186	0.42537	1.2516	0.635331	1.20386	0.519769	0.647624	0.433262	0.464777	0.315411	0.773522	0.325932		0.0002	FlcnΔDC vs. Flcn/TfebΔDC
14	0.392276	1.05151	1.6201	0.313763	0.980703	0.467921	3.51044	0.801713	0.790617	2.52829	0.321532	1.13998	2.23531	0.868817	0.791955	4.68111	1.63663	2.24805	2.41636	5.21192	1.2623	2.23826	0.808596	0.983612	0.303303	0.660121	0.435982	1.66021	0.835307	2.65531	0.496909	0.389863	1.20621	1.31057	0.379631	1.26582	0.38889
16	0.44168	1.98353	3.50408	0.578287	1.94935	0.715185	4.98517	1.3111	1.53652	4.3779	0.236125	1.85301	4.43949	1.86777	2.26283	10.1526	3.25955	4.20442	6.79242	8.28939	1.60363	4.60601	0.742845	1.44729	0.539419	1.38888	0.512592	1.6765	1.33696	4.54152	1.0136	0.816291	2.11697	1.84545	0.378765	1.87183	0.487038
18	0.688664	2.48471	5.99348	0.957755	5.0417	0.861859	10.8259	1.87058	2.32519	8.09988	1.04403	2.81109	8.41	4.18687	2.23257	19.7106	5.91661	9.78666	17.585	18.8017	2.5911	8.59134	1.08494	3.03201	1.82995	8.60649	2.45837	6.04024	2.733	5.09099	1.58847	0.990438	2.52373	2.65456	0.834109	3.09062	0.845823

## Sheet: Extended Data Figure 10c
Extended Data Fig. 10c
	Cells among CD45+ cells (%)																													One-way ANOVA for CD8+
	WT								FlcnΔDC							TfebΔDC						Flcn/TfebΔDC								P value
CD4+	3.65542	2.7579	5.2696	3.19084	6.1236	3.26553	4.1302	6.17799	5.2921	3.93552	8.0052	5.88708	5.66865	2.9546	4.29065	3.55789	5.9424	4.2024	6.23007	5.26603	6.98412	4.60955	6.62796	5.85504	3.67696	3.094	3.72084	4.58232		0.0232	WT vs. FlcnΔDC
CD8+	4.51152	3.79456	2.2728	7.69586	3.79636	2.5021	5.37134	11.496	1.81203	1.98378	2.02498	2.22817	3.8637	1.71045	0.8526	2.6784	5.77021	19.6779	10.282	4.42215	3.828	4.89922	5.70375	5.73104	3.26524	2.53455	2.30142	2.48625		0.3313	WT vs. TfebΔDC
																														0.0224	FlcnΔDC vs. Flcn/TfebΔDC
	Cells (×105)/g of tumour																													One-way ANOVA for CD8+
	WT								FlcnΔDC							TfebΔDC						Flcn/TfebΔDC								P value
CD4+	0.825	1.75	1.26	2.52	0.76	1.45	2.21	1.34	1.59	1.82	0.71	2.09	1.33	0.95	1.29	1.55	0.94	1.12	2.62	1.88	2.84	1.32	1.12	2.97	1.82	2.94	1.21	1.58		0.002	WT vs. FlcnΔDC
CD8+	0.95	1.57	2.66	3.21	1.84	1.25	2.01	3.55	0.91	0.45	0.29	0.33	0.86	1.38	0.42	1.38	2.7	6.34	4.27	2.29	2.68	0.89	3.15	2.34	1.64	3.53	1.3	2.24		0.1401	WT vs. TfebΔDC
																														0.0025	FlcnΔDC vs. Flcn/TfebΔDC

## Sheet: Extended Data Figure 10d
Extended Data Fig. 10d
IFNg+ among CD8+ T cells (%)					Unpaired t-test
WT	FlcnΔDC	TfebΔDC	Flcn/TfebΔDC		P value
55	20.5	53.1	72.8		0.0133	WT vs. FlcnΔDC
42.3	16.2	53.5	68.4		0.1377	WT vs. TfebΔDC
39.6	32.4	77.8	64.8		0.0233	FlcnΔDC vs. Flcn/TfebΔDC
23.5	40.2	82	69.9
76.5	51.6	53	33.2
52.7	22.6	70.3	33.2
49.7	9.8		25.6
72.1
TNFa+ among CD8+ T cells (%)					Unpaired t-test
WT	FlcnΔDC	TfebΔDC	Flcn/TfebΔDC		P value
22.9	17.3	26.9	36.7		0.0047	WT vs. FlcnΔDC
23.2	11.5	27	40.9		0.0914	WT vs. TfebΔDC
26.6	21.4	76.1	41.1		0.0036	FlcnΔDC vs. Flcn/TfebΔDC
19.2	23.4	55.2	40.4
40.7	15.5	28.3	27.8
27.6	12.4	28.5	20
23.4	9.02		16.2
26.2
Granzyme B+ among CD8+ T cells (%)					Unpaired t-test
WT	FlcnΔDC	TfebΔDC	Flcn/TfebΔDC		P value
13.1	2.6	9.09	5.7		0.0101	WT vs. FlcnΔDC
7.21	4.25	9.81	3.79		0.5373	WT vs. TfebΔDC
7.35	1.82	19.8	6.96		0.0026	FlcnΔDC vs. Flcn/TfebΔDC
7.42	2.4	12.7	11.6
33.2	2.38	7.27	11
12.2	5.53	13	12.1
10.9	5.49		8.9
25.9
